# Supplementary material for: Spatiotemporal and Functional Heterogeneity of Hematopoietic Stem Cell-Competent Hemogenic Endothelial Cells in Mouse Embryos
Source: Front Cell Dev Biol. 2021 Aug 11;9:699263. doi: 10.3389/fcell.2021.699263 (PMC8385538; doi:10.3389/fcell.2021.699263)
Supplement: Supplementary file 4 [file Table_1.xlsx]

## Sheet: Figures 1B, 2A and 2B
DEGs of 3 sub-populations related to Figures 1B, 2A and 2B
	myAUC	avg_diff	power	avg_logFC	pct.1	pct.2	p_val_adj	cluster	gene
Marcks	0.93	1.97968	0.86	1.97968	1	1	NA	EC_high	Marcks
Tmem2	0.924	1.64288	0.848	1.64288	1	1	NA	EC_high	Tmem2
Nrp1	0.923	1.62978	0.846	1.62978	1	1	NA	EC_high	Nrp1
Fstl1	0.919	1.07102	0.838	1.07102	1	1	NA	EC_high	Fstl1
Gja4	0.913	2.49047	0.826	2.49047	1	0.95	NA	EC_high	Gja4
Nid1	0.904	1.6318	0.808	1.6318	1	1	NA	EC_high	Nid1
Col4a1	0.902	0.996397	0.804	0.996397	1	1	NA	EC_high	Col4a1
Col4a2	0.898	1.17628	0.796	1.17628	1	1	NA	EC_high	Col4a2
Plvap	0.891	0.953653	0.782	0.953653	1	1	NA	EC_high	Plvap
Nckap1	0.882	1.61439	0.764	1.61439	1	0.933	NA	EC_high	Nckap1
Efnb2	0.882	1.4871	0.764	1.4871	1	1	NA	EC_high	Efnb2
Sdpr	0.879	2.34092	0.758	2.34092	0.967	0.85	NA	EC_high	Sdpr
Epas1	0.873	1.93775	0.746	1.93775	1	0.983	NA	EC_high	Epas1
Aplp2	0.873	0.942711	0.746	0.942711	1	1	NA	EC_high	Aplp2
Cd93	0.872	1.01308	0.744	1.01308	1	1	NA	EC_high	Cd93
Sparc	0.867	1.27187	0.734	1.27187	1	1	NA	EC_high	Sparc
Unc5b	0.866	1.87982	0.732	1.87982	0.967	1	NA	EC_high	Unc5b
Tjp1	0.866	1.14326	0.732	1.14326	1	1	NA	EC_high	Tjp1
Meis2	0.861	1.5574	0.722	1.5574	0.967	0.833	NA	EC_high	Meis2
Cdh5	0.859	0.724482	0.718	0.724482	1	1	NA	EC_high	Cdh5
Tmsb10	0.859	0.55592	0.718	0.55592	1	1	NA	EC_high	Tmsb10
Plagl1	0.856	1.37345	0.712	1.37345	1	1	NA	EC_high	Plagl1
Fbn1	0.856	1.36003	0.712	1.36003	1	0.95	NA	EC_high	Fbn1
Sost	0.854	1.86438	0.708	1.86438	0.967	0.917	NA	EC_high	Sost
Ctsl	0.854	0.990289	0.708	0.990289	1	1	NA	EC_high	Ctsl
Pcsk5	0.852	1.4014	0.704	1.4014	1	0.85	NA	EC_high	Pcsk5
Jag1	0.846	2.00584	0.692	2.00584	1	0.917	NA	EC_high	Jag1
Arhgap29	0.846	1.51175	0.692	1.51175	1	0.933	NA	EC_high	Arhgap29
Gja5	0.844	2.32786	0.688	2.32786	1	0.933	NA	EC_high	Gja5
Maged1	0.844	1.54438	0.688	1.54438	1	0.933	NA	EC_high	Maged1
Cttnbp2nl	0.844	1.30204	0.688	1.30204	0.933	0.5	NA	EC_high	Cttnbp2nl
Prex2	0.844	1.11533	0.688	1.11533	1	1	NA	EC_high	Prex2
Tspan9	0.843	1.14206	0.686	1.14206	1	0.967	NA	EC_high	Tspan9
Sox7	0.839	1.59984	0.678	1.59984	1	0.983	NA	EC_high	Sox7
Esam	0.839	0.757925	0.678	0.757925	1	1	NA	EC_high	Esam
Anxa2	0.838	2.00769	0.676	2.00769	1	0.867	NA	EC_high	Anxa2
Efna1	0.836	2.16153	0.672	2.16153	0.933	0.833	NA	EC_high	Efna1
Ctsh	0.836	1.9018	0.672	1.9018	1	0.983	NA	EC_high	Ctsh
Rdx	0.833	0.715332	0.666	0.715332	1	1	NA	EC_high	Rdx
Cald1	0.831	2.41407	0.662	2.41407	1	0.933	NA	EC_high	Cald1
St6gal1	0.831	1.81335	0.662	1.81335	0.933	0.55	NA	EC_high	St6gal1
Zcchc14	0.827	1.06404	0.654	1.06404	0.933	0.683	NA	EC_high	Zcchc14
Nfib	0.826	1.51162	0.652	1.51162	0.933	0.667	NA	EC_high	Nfib
Adgrg6	0.826	1.28152	0.652	1.28152	0.9	0.583	NA	EC_high	Adgrg6
Calcrl	0.824	0.738827	0.648	0.738827	1	1	NA	EC_high	Calcrl
Amotl1	0.823	1.75533	0.646	1.75533	0.933	0.717	NA	EC_high	Amotl1
Edn1	0.823	1.61885	0.646	1.61885	1	0.867	NA	EC_high	Edn1
Dchs1	0.823	1.48742	0.646	1.48742	0.9	0.517	NA	EC_high	Dchs1
Stab1	0.822	1.49037	0.644	1.49037	0.867	0.433	NA	EC_high	Stab1
Lrrc58	0.821	0.928485	0.642	0.928485	1	1	NA	EC_high	Lrrc58
Ecscr	0.818	1.0618	0.636	1.0618	1	1	NA	EC_high	Ecscr
Col18a1	0.817	0.66594	0.634	0.66594	1	1	NA	EC_high	Col18a1
Sox17	0.815	1.84101	0.63	1.84101	0.933	0.783	NA	EC_high	Sox17
Gnai2	0.815	0.584219	0.63	0.584219	1	1	NA	EC_high	Gnai2
Tmem100	0.814	3.32828	0.628	3.32828	0.933	0.717	NA	EC_high	Tmem100
Acer2	0.811	0.88389	0.622	0.88389	1	0.9	NA	EC_high	Acer2
Icam2	0.81	0.874275	0.62	0.874275	1	1	NA	EC_high	Icam2
Rell1	0.809	1.78086	0.618	1.78086	0.867	0.4	NA	EC_high	Rell1
S100a16	0.809	1.12979	0.618	1.12979	1	1	NA	EC_high	S100a16
Prom1	0.808	1.16482	0.616	1.16482	0.933	0.617	NA	EC_high	Prom1
Prkcdbp	0.808	0.761362	0.616	0.761362	1	0.983	NA	EC_high	Prkcdbp
Itgb1	0.807	0.592584	0.614	0.592584	1	1	NA	EC_high	Itgb1
Fam198b	0.806	1.18114	0.612	1.18114	1	0.95	NA	EC_high	Fam198b
Nrep	0.804	0.93066	0.608	0.93066	1	1	NA	EC_high	Nrep
Col5a2	0.803	1.17451	0.606	1.17451	0.967	0.817	NA	EC_high	Col5a2
Ssfa2	0.803	1.09973	0.606	1.09973	1	0.967	NA	EC_high	Ssfa2
Sema6a	0.802	1.67367	0.604	1.67367	0.833	0.467	NA	EC_high	Sema6a
Wwtr1	0.802	1.01148	0.604	1.01148	1	0.95	NA	EC_high	Wwtr1
Crip2	0.8	1.00044	0.6	1.00044	1	1	NA	EC_high	Crip2
Mcam	0.799	1.29601	0.598	1.29601	0.967	0.633	NA	EC_high	Mcam
App	0.799	1.13324	0.598	1.13324	1	0.983	NA	EC_high	App
Ramp2	0.799	0.837621	0.598	0.837621	1	1	NA	EC_high	Ramp2
Sat1	0.798	1.67162	0.596	1.67162	1	1	NA	EC_high	Sat1
Igfbp2	0.798	0.721265	0.596	0.721265	1	0.983	NA	EC_high	Igfbp2
Ccnyl1	0.794	1.19952	0.588	1.19952	0.9	0.617	NA	EC_high	Ccnyl1
Plxnd1	0.794	0.559134	0.588	0.559134	1	1	NA	EC_high	Plxnd1
Hey1	0.793	1.18462	0.586	1.18462	1	0.983	NA	EC_high	Hey1
She	0.793	0.941179	0.586	0.941179	1	0.95	NA	EC_high	She
Map4	0.792	1.20325	0.584	1.20325	1	0.733	NA	EC_high	Map4
Clec14a	0.792	1.10845	0.584	1.10845	1	1	NA	EC_high	Clec14a
Armcx4	0.792	1.08739	0.584	1.08739	1	0.983	NA	EC_high	Armcx4
Tcf7l2	0.79	0.858446	0.58	0.858446	0.967	0.767	NA	EC_high	Tcf7l2
Dlc1	0.789	1.5833	0.578	1.5833	0.8	0.4	NA	EC_high	Dlc1
Meg3	0.787	2.31653	0.574	2.31653	0.933	0.733	NA	EC_high	Meg3
Snrk	0.787	1.27364	0.574	1.27364	0.933	0.767	NA	EC_high	Snrk
Cldn5	0.787	1.02981	0.574	1.02981	1	1	NA	EC_high	Cldn5
Mmrn2	0.787	1.02738	0.574	1.02738	1	1	NA	EC_high	Mmrn2
Cd38	0.787	0.991444	0.574	0.991444	1	0.967	NA	EC_high	Cd38
Mest	0.786	2.27949	0.572	2.27949	0.833	0.5	NA	EC_high	Mest
Col15a1	0.782	2.1165	0.564	2.1165	0.8	0.433	NA	EC_high	Col15a1
Myzap	0.782	0.971557	0.564	0.971557	1	0.983	NA	EC_high	Myzap
Arhgef15	0.781	1.80333	0.562	1.80333	0.9	0.833	NA	EC_high	Arhgef15
Filip1l	0.781	0.936113	0.562	0.936113	0.833	0.367	NA	EC_high	Filip1l
Mecom	0.779	0.752203	0.558	0.752203	1	1	NA	EC_high	Mecom
Rasip1	0.779	0.745784	0.558	0.745784	1	1	NA	EC_high	Rasip1
Vim	0.779	0.681464	0.558	0.681464	1	1	NA	EC_high	Vim
Hspg2	0.778	0.906454	0.556	0.906454	1	1	NA	EC_high	Hspg2
Sox13	0.777	1.04074	0.554	1.04074	0.933	0.667	NA	EC_high	Sox13
Cgnl1	0.776	1.01751	0.552	1.01751	1	1	NA	EC_high	Cgnl1
Hyal2	0.776	0.975083	0.552	0.975083	1	0.85	NA	EC_high	Hyal2
Pecam1	0.776	0.837664	0.552	0.837664	1	1	NA	EC_high	Pecam1
Ece1	0.775	0.654192	0.55	0.654192	1	1	NA	EC_high	Ece1
Igfbp3	0.774	2.17338	0.548	2.17338	1	0.9	NA	EC_high	Igfbp3
Akap12	0.774	1.81953	0.548	1.81953	0.933	0.75	NA	EC_high	Akap12
Parvb	0.774	1.25044	0.548	1.25044	0.967	0.85	NA	EC_high	Parvb
Ptprb	0.772	1.07887	0.544	1.07887	1	1	NA	EC_high	Ptprb
Pard3	0.769	1.44123	0.538	1.44123	0.9	0.617	NA	EC_high	Pard3
Vwf	0.769	0.971436	0.538	0.971436	1	1	NA	EC_high	Vwf
Sipa1l2	0.768	1.47415	0.536	1.47415	0.9	0.617	NA	EC_high	Sipa1l2
Zswim6	0.767	0.984941	0.534	0.984941	0.967	0.833	NA	EC_high	Zswim6
Thsd1	0.767	0.751845	0.534	0.751845	0.933	0.8	NA	EC_high	Thsd1
Sparcl1	0.766	3.18164	0.532	3.18164	0.9	0.717	NA	EC_high	Sparcl1
Map4k3	0.766	1.31499	0.532	1.31499	0.933	0.733	NA	EC_high	Map4k3
Exoc3l4	0.766	1.25628	0.532	1.25628	0.9	0.767	NA	EC_high	Exoc3l4
Dbn1	0.765	0.957082	0.53	0.957082	0.967	0.983	NA	EC_high	Dbn1
Tspan13	0.764	0.85776	0.528	0.85776	1	0.9	NA	EC_high	Tspan13
Ecm1	0.762	1.10206	0.524	1.10206	0.967	0.867	NA	EC_high	Ecm1
Tek	0.762	0.916461	0.524	0.916461	1	1	NA	EC_high	Tek
Dram2	0.759	1.2393	0.518	1.2393	0.867	0.65	NA	EC_high	Dram2
Npr3	0.758	2.11871	0.516	2.11871	0.833	0.8	NA	EC_high	Npr3
Tinagl1	0.758	1.63402	0.516	1.63402	0.867	0.567	NA	EC_high	Tinagl1
Cstf2t	0.757	0.874886	0.514	0.874886	0.9	0.633	NA	EC_high	Cstf2t
Tnfaip1	0.754	1.70032	0.508	1.70032	0.833	0.683	NA	EC_high	Tnfaip1
Fbln1	0.754	0.74042	0.508	0.74042	1	0.883	NA	EC_high	Fbln1
Frmd4b	0.753	1.50464	0.506	1.50464	0.8	0.617	NA	EC_high	Frmd4b
Limch1	0.753	0.944774	0.506	0.944774	0.967	0.883	NA	EC_high	Limch1
Mmp14	0.753	0.837641	0.506	0.837641	1	0.933	NA	EC_high	Mmp14
Myo1b	0.752	0.822405	0.504	0.822405	0.933	0.95	NA	EC_high	Myo1b
Cav2	0.751	1.69137	0.502	1.69137	0.767	0.483	NA	EC_high	Cav2
Lats2	0.751	0.911035	0.502	0.911035	0.867	0.583	NA	EC_high	Lats2
Vegfc	0.751	0.824209	0.502	0.824209	1	1	NA	EC_high	Vegfc
Kdr	0.75	1.27307	0.5	1.27307	0.867	0.75	NA	EC_high	Kdr
Pea15a	0.75	1.1118	0.5	1.1118	0.967	1	NA	EC_high	Pea15a
Yap1	0.75	0.828774	0.5	0.828774	0.967	0.917	NA	EC_high	Yap1
Evi5	0.748	0.772637	0.496	0.772637	1	0.9	NA	EC_high	Evi5
Sox11	0.747	1.37743	0.494	1.37743	0.767	0.35	NA	EC_high	Sox11
Vangl1	0.747	1.19559	0.494	1.19559	0.6	0.133	NA	EC_high	Vangl1
Ets1	0.747	1.06098	0.494	1.06098	1	0.967	NA	EC_high	Ets1
Itga1	0.745	1.47329	0.49	1.47329	0.667	0.3	NA	EC_high	Itga1
Fermt2	0.744	0.88984	0.488	0.88984	1	0.933	NA	EC_high	Fermt2
Dip2b	0.744	0.647339	0.488	0.647339	0.967	0.883	NA	EC_high	Dip2b
Cav1	0.743	2.5056	0.486	2.5056	0.7	0.283	NA	EC_high	Cav1
Emcn	0.743	1.23201	0.486	1.23201	1	1	NA	EC_high	Emcn
Klhl4	0.743	0.836031	0.486	0.836031	1	0.917	NA	EC_high	Klhl4
Asap2	0.743	0.653517	0.486	0.653517	0.9	0.567	NA	EC_high	Asap2
Fbn2	0.743	0.648769	0.486	0.648769	1	1	NA	EC_high	Fbn2
Tuba1a	0.742	1.13049	0.484	1.13049	1	1	NA	EC_high	Tuba1a
Txnip	0.742	0.798346	0.484	0.798346	1	0.967	NA	EC_high	Txnip
Map4k4	0.742	0.571523	0.484	0.571523	1	1	NA	EC_high	Map4k4
Rapgef5	0.741	1.16326	0.482	1.16326	0.733	0.333	NA	EC_high	Rapgef5
Stmn2	0.74	2.53272	0.48	2.53272	0.933	0.817	NA	EC_high	Stmn2
Zfp532	0.74	0.931411	0.48	0.931411	0.9	0.6	NA	EC_high	Zfp532
Hey2	0.739	2.386	0.478	2.386	0.767	0.517	NA	EC_high	Hey2
Rgs3	0.739	0.92045	0.478	0.92045	0.967	0.967	NA	EC_high	Rgs3
Dlg5	0.738	1.05716	0.476	1.05716	0.767	0.5	NA	EC_high	Dlg5
Ajuba	0.737	1.17219	0.474	1.17219	0.967	0.9	NA	EC_high	Ajuba
Fblim1	0.737	1.00725	0.474	1.00725	0.967	0.967	NA	EC_high	Fblim1
Phldb2	0.736	2.3353	0.472	2.3353	0.567	0.183	NA	EC_high	Phldb2
9430020K01Rik	0.736	1.0299	0.472	1.0299	0.9	0.65	NA	EC_high	9430020K01Rik
Daam1	0.736	0.923538	0.472	0.923538	0.867	0.567	NA	EC_high	Daam1
Mesdc1	0.735	0.829083	0.47	0.829083	0.967	0.917	NA	EC_high	Mesdc1
Sh3pxd2a	0.734	0.934176	0.468	0.934176	0.9	0.8	NA	EC_high	Sh3pxd2a
Mtss1l	0.734	0.533537	0.468	0.533537	0.9	0.7	NA	EC_high	Mtss1l
Coro2b	0.733	1.22206	0.466	1.22206	0.767	0.467	NA	EC_high	Coro2b
H19	0.733	0.559288	0.466	0.559288	1	1	NA	EC_high	H19
Anxa3	0.732	2.14084	0.464	2.14084	0.833	0.667	NA	EC_high	Anxa3
Gata3	0.732	0.764407	0.464	0.764407	0.9	0.633	NA	EC_high	Gata3
Il17rd	0.731	1.49539	0.462	1.49539	0.533	0.1	NA	EC_high	Il17rd
Pja2	0.731	0.624514	0.462	0.624514	1	0.933	NA	EC_high	Pja2
Cdr2	0.73	1.0203	0.46	1.0203	0.8	0.417	NA	EC_high	Cdr2
Nos3	0.73	0.956768	0.46	0.956768	0.767	0.367	NA	EC_high	Nos3
Pik3r3	0.729	1.0396	0.458	1.0396	0.833	0.633	NA	EC_high	Pik3r3
Rin2	0.729	0.916014	0.458	0.916014	0.867	0.667	NA	EC_high	Rin2
Epn2	0.729	0.667453	0.458	0.667453	0.733	0.383	NA	EC_high	Epn2
Adgrf5	0.729	0.626368	0.458	0.626368	0.967	1	NA	EC_high	Adgrf5
Rtn4	0.729	0.567438	0.458	0.567438	1	1	NA	EC_high	Rtn4
F2r	0.729	0.566859	0.458	0.566859	1	1	NA	EC_high	F2r
Calu	0.729	0.500625	0.458	0.500625	1	1	NA	EC_high	Calu
Sh3bp5	0.728	1.02878	0.456	1.02878	0.733	0.383	NA	EC_high	Sh3bp5
Serpinh1	0.728	0.573262	0.456	0.573262	1	1	NA	EC_high	Serpinh1
Ppap2b	0.727	2.11813	0.454	2.11813	0.633	0.283	NA	EC_high	Ppap2b
Ltbp4	0.727	1.41972	0.454	1.41972	0.933	0.783	NA	EC_high	Ltbp4
Rapgef4	0.727	1.19352	0.454	1.19352	0.733	0.383	NA	EC_high	Rapgef4
Cybrd1	0.727	0.556283	0.454	0.556283	0.8	0.517	NA	EC_high	Cybrd1
Iffo2	0.726	1.01531	0.452	1.01531	0.833	0.617	NA	EC_high	Iffo2
Rasgrp3	0.726	0.957033	0.452	0.957033	0.933	0.917	NA	EC_high	Rasgrp3
Bcar1	0.726	0.871167	0.452	0.871167	0.9	0.483	NA	EC_high	Bcar1
Acvrl1	0.724	0.798688	0.448	0.798688	0.9	0.733	NA	EC_high	Acvrl1
Foxc1	0.723	1.55451	0.446	1.55451	0.633	0.3	NA	EC_high	Foxc1
Sox6	0.723	1.18753	0.446	1.18753	0.9	0.633	NA	EC_high	Sox6
Slc31a2	0.723	1.17358	0.446	1.17358	0.733	0.383	NA	EC_high	Slc31a2
Thsd7a	0.723	1.10316	0.446	1.10316	0.833	0.683	NA	EC_high	Thsd7a
Tmem47	0.723	1.09204	0.446	1.09204	0.967	0.883	NA	EC_high	Tmem47
Shroom2	0.722	1.22044	0.444	1.22044	0.9	0.75	NA	EC_high	Shroom2
Gata6	0.721	1.65603	0.442	1.65603	0.833	0.6	NA	EC_high	Gata6
Adcy4	0.721	1.32453	0.442	1.32453	0.767	0.433	NA	EC_high	Adcy4
Mfge8	0.721	0.65172	0.442	0.65172	0.967	0.967	NA	EC_high	Mfge8
Nfia	0.72	1.5335	0.44	1.5335	0.5	0.083	NA	EC_high	Nfia
Sec22b	0.72	0.890828	0.44	0.890828	1	0.967	NA	EC_high	Sec22b
Ptprg	0.719	1.25663	0.438	1.25663	0.867	0.683	NA	EC_high	Ptprg
Igf2r	0.719	0.613515	0.438	0.613515	1	0.967	NA	EC_high	Igf2r
Akr1c14	0.718	1.13622	0.436	1.13622	0.867	0.7	NA	EC_high	Akr1c14
Armcx2	0.718	1.04249	0.436	1.04249	1	0.983	NA	EC_high	Armcx2
Asb4	0.717	1.86326	0.434	1.86326	0.8	0.65	NA	EC_high	Asb4
Sox18	0.716	1.07838	0.432	1.07838	0.867	0.7	NA	EC_high	Sox18
Gngt2	0.716	0.844779	0.432	0.844779	0.967	0.967	NA	EC_high	Gngt2
Slc35b1	0.716	0.746083	0.432	0.746083	1	0.867	NA	EC_high	Slc35b1
Ralb	0.716	0.54563	0.432	0.54563	1	1	NA	EC_high	Ralb
Tmem255a	0.714	2.25341	0.428	2.25341	0.633	0.283	NA	EC_high	Tmem255a
Tmem204	0.714	1.55799	0.428	1.55799	0.667	0.433	NA	EC_high	Tmem204
Dock6	0.714	0.710969	0.428	0.710969	1	1	NA	EC_high	Dock6
Notch1	0.713	0.994006	0.426	0.994006	1	1	NA	EC_high	Notch1
Pxdn	0.713	0.619452	0.426	0.619452	1	1	NA	EC_high	Pxdn
Abi3	0.713	0.616664	0.426	0.616664	0.833	0.7	NA	EC_high	Abi3
Ctnna1	0.712	0.804402	0.424	0.804402	1	1	NA	EC_high	Ctnna1
Itm2c	0.712	0.79725	0.424	0.79725	0.933	0.917	NA	EC_high	Itm2c
Camk2d	0.712	0.719059	0.424	0.719059	0.933	0.833	NA	EC_high	Camk2d
Foxo1	0.712	0.681546	0.424	0.681546	1	0.867	NA	EC_high	Foxo1
Gap43	0.711	1.37498	0.422	1.37498	0.667	0.35	NA	EC_high	Gap43
Lemd3	0.711	1.02267	0.422	1.02267	0.967	0.683	NA	EC_high	Lemd3
Adam12	0.711	0.931185	0.422	0.931185	0.9	0.683	NA	EC_high	Adam12
Uso1	0.711	0.795784	0.422	0.795784	0.9	0.883	NA	EC_high	Uso1
Mllt4	0.71	0.948247	0.42	0.948247	0.967	0.95	NA	EC_high	Mllt4
Slc9a3r2	0.71	0.908411	0.42	0.908411	0.967	0.917	NA	EC_high	Slc9a3r2
Isl1	0.71	0.852081	0.42	0.852081	0.733	0.367	NA	EC_high	Isl1
C130074G19Rik	0.709	0.751512	0.418	0.751512	0.933	0.8	NA	EC_high	C130074G19Rik
2021-09-11	0.709	0.536097	0.418	0.536097	1	1	NA	EC_high	2021-09-11
Plekhg1	0.708	1.31264	0.416	1.31264	0.7	0.383	NA	EC_high	Plekhg1
Luzp1	0.708	0.612333	0.416	0.612333	0.967	0.933	NA	EC_high	Luzp1
Bmpr2	0.707	0.836962	0.414	0.836962	0.967	1	NA	EC_high	Bmpr2
Rbms2	0.707	0.803126	0.414	0.803126	0.967	0.967	NA	EC_high	Rbms2
Tax1bp3	0.707	0.590739	0.414	0.590739	1	0.933	NA	EC_high	Tax1bp3
Rbfox2	0.707	0.567895	0.414	0.567895	0.967	0.933	NA	EC_high	Rbfox2
Fam64a	0.706	1.21881	0.412	1.21881	0.767	0.533	NA	EC_high	Fam64a
Dll4	0.706	1.05197	0.412	1.05197	0.9	0.883	NA	EC_high	Dll4
Notch4	0.706	0.965257	0.412	0.965257	0.967	0.783	NA	EC_high	Notch4
2810025M15Rik	0.706	0.914494	0.412	0.914494	1	0.933	NA	EC_high	2810025M15Rik
Maged2	0.706	0.690969	0.412	0.690969	1	1	NA	EC_high	Maged2
Eva1b	0.706	0.661839	0.412	0.661839	0.933	0.783	NA	EC_high	Eva1b
Rcor1	0.705	0.696604	0.41	0.696604	0.867	0.8	NA	EC_high	Rcor1
Hmmr	0.704	1.13923	0.408	1.13923	0.867	0.683	NA	EC_high	Hmmr
Flt1	0.704	0.979955	0.408	0.979955	0.933	0.883	NA	EC_high	Flt1
Ddah1	0.704	0.647941	0.408	0.647941	0.867	0.617	NA	EC_high	Ddah1
1810011O10Rik	0.704	0.586793	0.408	0.586793	0.9	0.667	NA	EC_high	1810011O10Rik
Tspan6	0.703	0.570975	0.406	0.570975	1	1	NA	EC_high	Tspan6
Cyp26b1	0.703	0.524195	0.406	0.524195	1	1	NA	EC_high	Cyp26b1
Mall	0.702	1.55324	0.404	1.55324	0.6	0.3	NA	EC_high	Mall
Hmcn1	0.702	1.48019	0.404	1.48019	0.767	0.517	NA	EC_high	Hmcn1
Slc6a6	0.702	0.735502	0.404	0.735502	1	1	NA	EC_high	Slc6a6
Ammecr1l	0.702	0.651638	0.404	0.651638	0.933	0.967	NA	EC_high	Ammecr1l
Mmp2	0.702	0.575297	0.404	0.575297	1	1	NA	EC_high	Mmp2
Gfpt1	0.702	0.526359	0.404	0.526359	0.967	0.833	NA	EC_high	Gfpt1
Zbed3	0.701	1.15897	0.402	1.15897	0.733	0.467	NA	EC_high	Zbed3
Synpo	0.701	0.907164	0.402	0.907164	0.733	0.533	NA	EC_high	Synpo
Igsf3	0.701	0.777266	0.402	0.777266	0.9	0.883	NA	EC_high	Igsf3
Plin3	0.701	0.596556	0.402	0.596556	0.967	0.783	NA	EC_high	Plin3
Sptan1	0.701	0.592197	0.402	0.592197	1	1	NA	EC_high	Sptan1
Fndc3b	0.701	0.584275	0.402	0.584275	0.933	0.833	NA	EC_high	Fndc3b
Gpx11	0.875	1.03808	0.75	1.03808	1	1	NA	hema_high	Gpx1
Spi11	0.871	1.72099	0.742	1.72099	1	0.957	NA	hema_high	Spi1
Ptgs11	0.866	2.07218	0.732	2.07218	0.955	0.848	NA	hema_high	Ptgs1
Coro1a1	0.849	1.65721	0.698	1.65721	1	0.957	NA	hema_high	Coro1a
Phgdh1	0.846	1.15722	0.692	1.15722	1	0.978	NA	hema_high	Phgdh
Ptpn61	0.842	1.19653	0.684	1.19653	0.977	0.848	NA	hema_high	Ptpn6
Ncf21	0.834	1.30182	0.668	1.30182	1	0.913	NA	hema_high	Ncf2
Lyz21	0.829	1.75259	0.658	1.75259	0.932	0.674	NA	hema_high	Lyz2
Dapp11	0.826	1.2811	0.652	1.2811	0.977	0.739	NA	hema_high	Dapp1
Ptk2b1	0.823	1.04732	0.646	1.04732	1	1	NA	hema_high	Ptk2b
Myb1	0.821	1.32487	0.642	1.32487	1	0.957	NA	hema_high	Myb
Pla2g4a1	0.815	1.31453	0.63	1.31453	1	0.913	NA	hema_high	Pla2g4a
Adarb21	0.815	0.940655	0.63	0.940655	1	0.978	NA	hema_high	Adarb2
Nudc1	0.805	0.651319	0.61	0.651319	1	1	NA	hema_high	Nudc
Lyz11	0.795	1.18098	0.59	1.18098	0.886	0.543	NA	hema_high	Lyz1
Pa2g41	0.794	0.605568	0.588	0.605568	1	1	NA	hema_high	Pa2g4
Erp29	0.792	1.0184	0.584	1.0184	1	1	NA	hema_high	Erp29
Alox5ap1	0.79	1.14666	0.58	1.14666	0.977	0.957	NA	hema_high	Alox5ap
P2rx11	0.784	1.17384	0.568	1.17384	0.909	0.696	NA	hema_high	P2rx1
Mctp11	0.778	1.50629	0.556	1.50629	0.864	0.674	NA	hema_high	Mctp1
Ikzf1	0.777	2.00211	0.554	2.00211	0.773	0.609	NA	hema_high	Ikzf1
Fam111a1	0.777	1.20891	0.554	1.20891	0.932	0.848	NA	hema_high	Fam111a
Rcl11	0.776	1.01335	0.552	1.01335	0.932	0.717	NA	hema_high	Rcl1
Angpt11	0.776	0.938644	0.552	0.938644	1	0.957	NA	hema_high	Angpt1
Celf21	0.775	1.09144	0.55	1.09144	1	0.957	NA	hema_high	Celf2
Itga41	0.772	0.991836	0.544	0.991836	1	1	NA	hema_high	Itga4
Arhgap6	0.768	1.16575	0.536	1.16575	0.932	0.587	NA	hema_high	Arhgap6
Plcg21	0.766	0.643022	0.532	0.643022	1	1	NA	hema_high	Plcg2
Srm1	0.764	0.847547	0.528	0.847547	1	0.978	NA	hema_high	Srm
Xpot	0.763	0.801218	0.526	0.801218	1	0.935	NA	hema_high	Xpot
Srgn1	0.758	1.93876	0.516	1.93876	0.909	0.783	NA	hema_high	Srgn
Cd47	0.758	0.798899	0.516	0.798899	1	1	NA	hema_high	Cd47
Fmnl1	0.751	1.61784	0.502	1.61784	0.909	0.609	NA	hema_high	Fmnl1
Morc3	0.749	0.985115	0.498	0.985115	0.977	0.848	NA	hema_high	Morc3
Lrmp	0.748	1.56013	0.496	1.56013	0.659	0.239	NA	hema_high	Lrmp
Vamp8	0.747	0.710511	0.494	0.710511	1	0.957	NA	hema_high	Vamp8
Spn	0.744	1.43281	0.488	1.43281	0.705	0.37	NA	hema_high	Spn
Uchl5	0.742	0.615337	0.484	0.615337	1	0.978	NA	hema_high	Uchl5
Vps13a	0.741	1.00944	0.482	1.00944	0.909	0.565	NA	hema_high	Vps13a
Def61	0.74	1.02751	0.48	1.02751	0.977	0.935	NA	hema_high	Def6
Mycn1	0.74	0.709904	0.48	0.709904	1	0.957	NA	hema_high	Mycn
Gabarapl11	0.738	0.594692	0.476	0.594692	1	1	NA	hema_high	Gabarapl1
Atp6v0b	0.737	0.686932	0.474	0.686932	1	1	NA	hema_high	Atp6v0b
Cisd1	0.735	0.787931	0.47	0.787931	1	0.957	NA	hema_high	Cisd1
Dtnbp1	0.734	0.941969	0.468	0.941969	0.955	0.826	NA	hema_high	Dtnbp1
Nup153	0.733	0.704857	0.466	0.704857	1	0.957	NA	hema_high	Nup153
Ywhag	0.733	0.532991	0.466	0.532991	1	1	NA	hema_high	Ywhag
Fdps	0.732	0.550885	0.464	0.550885	1	0.978	NA	hema_high	Fdps
Srgap3	0.729	0.995753	0.458	0.995753	0.727	0.435	NA	hema_high	Srgap3
Umps	0.729	0.721873	0.458	0.721873	1	0.87	NA	hema_high	Umps
Mmrn11	0.728	1.02797	0.456	1.02797	0.977	0.957	NA	hema_high	Mmrn1
Adgrg11	0.728	0.538633	0.456	0.538633	1	1	NA	hema_high	Adgrg1
Samsn1	0.726	1.45989	0.452	1.45989	0.841	0.674	NA	hema_high	Samsn1
Nupr1	0.725	1.51795	0.45	1.51795	0.977	0.913	NA	hema_high	Nupr1
Pank1	0.725	0.951971	0.45	0.951971	0.841	0.587	NA	hema_high	Pank1
Smc51	0.723	0.565006	0.446	0.565006	1	1	NA	hema_high	Smc5
Cst3	0.723	0.551155	0.446	0.551155	1	1	NA	hema_high	Cst3
Abcc11	0.722	0.674487	0.444	0.674487	0.955	0.826	NA	hema_high	Abcc1
Trmt112	0.722	0.556784	0.444	0.556784	1	0.978	NA	hema_high	Trmt112
Csf2rb	0.721	1.32468	0.442	1.32468	0.659	0.326	NA	hema_high	Csf2rb
Prkar2b	0.721	0.666561	0.442	0.666561	0.977	0.87	NA	hema_high	Prkar2b
Tax1bp1	0.72	0.662248	0.44	0.662248	1	1	NA	hema_high	Tax1bp1
Gsn	0.719	0.811081	0.438	0.811081	0.955	0.826	NA	hema_high	Gsn
Rab38	0.716	1.02358	0.432	1.02358	0.886	0.717	NA	hema_high	Rab38
Nrgn	0.715	0.736113	0.43	0.736113	0.818	0.543	NA	hema_high	Nrgn
Snhg3	0.713	0.800841	0.426	0.800841	0.955	0.957	NA	hema_high	Snhg3
Dnajc21	0.713	0.614263	0.426	0.614263	1	0.978	NA	hema_high	Dnajc2
Kit1	0.71	0.641283	0.42	0.641283	1	1	NA	hema_high	Kit
Gmfg	0.71	0.601928	0.42	0.601928	1	0.913	NA	hema_high	Gmfg
Idi1	0.709	0.945996	0.418	0.945996	1	1	NA	hema_high	Idi1
Prim1	0.708	0.741272	0.416	0.741272	0.932	0.87	NA	hema_high	Prim1
Cd24a	0.708	0.520761	0.416	0.520761	1	1	NA	hema_high	Cd24a
Ak2	0.708	0.510363	0.416	0.510363	1	1	NA	hema_high	Ak2
Rbmxl1	0.707	0.555217	0.414	0.555217	1	0.978	NA	hema_high	Rbmxl1
Drap1	0.706	0.835388	0.412	0.835388	0.841	0.63	NA	hema_high	Drap1
Anks1	0.706	0.693921	0.412	0.693921	0.909	0.63	NA	hema_high	Anks1
Polr2h	0.706	0.648814	0.412	0.648814	1	0.957	NA	hema_high	Polr2h
Ly6e1	0.704	1.24715	0.408	1.24715	0.841	0.696	NA	hema_high	Ly6e
Dnmt3b	0.704	0.528853	0.408	0.528853	0.977	0.978	NA	hema_high	Dnmt3b
Fut81	0.703	0.927391	0.406	0.927391	1	0.935	NA	hema_high	Fut8
Mef2c1	0.703	0.601175	0.406	0.601175	1	1	NA	hema_high	Mef2c
Slc50a1	0.702	0.743928	0.404	0.743928	0.977	0.891	NA	hema_high	Slc50a1
Gusb	0.702	0.728637	0.404	0.728637	1	0.957	NA	hema_high	Gusb
Llph	0.702	0.50491	0.404	0.50491	1	0.978	NA	hema_high	Llph
Map1lc3a1	0.878	1.1006	0.756	1.1006	1	0.932	NA	transition_group	Map1lc3a
Thoc2	0.803	0.74887	0.606	0.74887	1	1	NA	transition_group	Thoc2
Ankrd11	0.795	0.847803	0.59	0.847803	1	0.959	NA	transition_group	Ankrd11
Slc2a1	0.768	0.522312	0.536	0.522312	1	1	NA	transition_group	Slc2a1
Diap21	0.767	1.07396	0.534	1.07396	0.938	0.689	NA	transition_group	Diap2
Glrx2	0.767	0.919777	0.534	0.919777	1	0.946	NA	transition_group	Glrx2
Tbc1d16	0.766	1.66907	0.532	1.66907	0.938	0.743	NA	transition_group	Tbc1d16
Klf41	0.764	1.34945	0.528	1.34945	1	0.973	NA	transition_group	Klf4
Spg21	0.761	0.947889	0.522	0.947889	1	0.932	NA	transition_group	Spg21
Zc3h11a	0.759	0.637455	0.518	0.637455	1	1	NA	transition_group	Zc3h11a
Neurl31	0.757	0.652391	0.514	0.652391	1	1	NA	transition_group	Neurl3
Zdhhc15	0.752	0.84983	0.504	0.84983	0.938	0.865	NA	transition_group	Zdhhc15
Cds2	0.752	0.740622	0.504	0.740622	1	0.838	NA	transition_group	Cds2
Zfp521	0.752	0.641051	0.504	0.641051	1	0.973	NA	transition_group	Zfp521
Hdac71	0.752	0.555254	0.504	0.555254	1	0.973	NA	transition_group	Hdac7
Xpo5	0.748	1.07184	0.496	1.07184	0.812	0.473	NA	transition_group	Xpo5
Ldb2	0.743	0.522389	0.486	0.522389	1	1	NA	transition_group	Ldb2
Tmem101	0.742	0.513095	0.484	0.513095	1	0.635	NA	transition_group	Tmem101
Lmna1	0.741	0.792029	0.482	0.792029	1	0.932	NA	transition_group	Lmna
Dlg52	0.738	0.75565	0.476	0.75565	0.875	0.527	NA	transition_group	Dlg5
Trpc4ap	0.738	0.576712	0.476	0.576712	1	0.784	NA	transition_group	Trpc4ap
Cyth2	0.735	0.515871	0.47	0.515871	1	1	NA	transition_group	Cyth2
Prkca	0.733	1.51592	0.466	1.51592	0.812	0.581	NA	transition_group	Prkca
Rbpms2	0.731	0.915469	0.462	0.915469	0.938	0.716	NA	transition_group	Rbpms2
Hoxa2	0.73	1.37511	0.46	1.37511	0.688	0.311	NA	transition_group	Hoxa2
Mrpl37	0.728	0.78932	0.456	0.78932	0.938	0.892	NA	transition_group	Mrpl37
Ccdc36	0.274	0.669002	0.452	0.669002	0.938	0.973	NA	transition_group	Ccdc36
Rnf217	0.722	0.740528	0.444	0.740528	0.875	0.581	NA	transition_group	Rnf217
Sh3glb11	0.722	0.516194	0.444	0.516194	1	1	NA	transition_group	Sh3glb1
Kdm7a1	0.721	1.17385	0.442	1.17385	0.812	0.541	NA	transition_group	Kdm7a
Vps4b	0.72	0.714279	0.44	0.714279	1	0.973	NA	transition_group	Vps4b
S1pr11	0.72	0.570048	0.44	0.570048	1	0.986	NA	transition_group	S1pr1
Cldn52	0.718	0.541788	0.436	0.541788	1	1	NA	transition_group	Cldn5
Zcchc6	0.714	1.03314	0.428	1.03314	0.812	0.797	NA	transition_group	Zcchc6
Rnf125	0.712	0.866934	0.424	0.866934	0.812	0.716	NA	transition_group	Rnf125
Tfr2	0.71	0.726646	0.42	0.726646	0.438	0.027	NA	transition_group	Tfr2
Abhd14a	0.71	0.675283	0.42	0.675283	1	0.811	NA	transition_group	Abhd14a
Arid5b	0.709	0.931887	0.418	0.931887	0.875	0.676	NA	transition_group	Arid5b
Alg14	0.709	0.846621	0.418	0.846621	0.812	0.568	NA	transition_group	Alg14
Smtnl2	0.709	0.707949	0.418	0.707949	1	0.973	NA	transition_group	Smtnl2
Cul5	0.708	0.521704	0.416	0.521704	1	0.919	NA	transition_group	Cul5
Setd5	0.707	0.743171	0.414	0.743171	0.938	0.905	NA	transition_group	Setd5
Fos	0.707	0.571666	0.414	0.571666	1	1	NA	transition_group	Fos
Vgll4	0.706	0.510048	0.412	0.510048	1	0.838	NA	transition_group	Vgll4
Cacfd1	0.704	0.909696	0.408	0.909696	0.812	0.811	NA	transition_group	Cacfd1
Stox2	0.704	0.861316	0.408	0.861316	0.938	0.635	NA	transition_group	Stox2
Pbx1	0.704	0.744431	0.408	0.744431	1	1	NA	transition_group	Pbx1
Bmp1	0.704	0.642734	0.408	0.642734	1	0.946	NA	transition_group	Bmp1
Gadd45g1	0.702	1.01904	0.404	1.01904	1	0.905	NA	transition_group	Gadd45g
Nfe2l2	0.702	0.789201	0.404	0.789201	0.938	0.932	NA	transition_group	Nfe2l2
Apba3	0.702	0.697447	0.404	0.697447	0.688	0.311	NA	transition_group	Apba3
Atf3	0.701	1.34652	0.402	1.34652	1	1	NA	transition_group	Atf3
Lmtk2	0.701	0.967608	0.402	0.967608	0.812	0.622	NA	transition_group	Lmtk2
1110051M20Rik	0.701	0.756147	0.402	0.756147	0.812	0.608	NA	transition_group	1110051M20Rik
Zc3hc1	0.701	0.704288	0.402	0.704288	1	0.946	NA	transition_group	Zc3hc1

## Sheet:  Figure 5B
DEGs of sites related to Figure 5B
	p_val	avg_logFC	pct.1	pct.2	p_val_adj	cluster	gene
Gm6402	1.78178e-110	2.73573	1	0.172	4.12554e-106	AGM	Gm6402
Rps15a-ps6	5.45718e-102	2.51439	1	0.402	1.26356e-97	AGM	Rps15a-ps6
Gm12657	1.86999e-84	2.80892	1	0.069	4.32977e-80	AGM	Gm12657
Gm15421	2.4117e-79	2.77547	1	0.701	5.58405e-75	AGM	Gm15421
Gm10012	5.49379e-78	1.70582	1	0.448	1.27203e-73	AGM	Gm10012
E030024N20Rik	7.58196e-78	3.37132	1	0.609	1.75553e-73	AGM	E030024N20Rik
Pgam1	2.55318e-63	2.25824	1	0.701	5.91163e-59	AGM	Pgam1
Adamts13	2.3954e-60	2.6632	1	0	5.5463e-56	AGM	Adamts13
Ube2v1	2.49681e-59	2.36008	1	0.563	5.78112e-55	AGM	Ube2v1
Gm12070	5.94373e-57	1.5275	1	0.149	1.37621e-52	AGM	Gm12070
Gm10845	5.98499e-49	1.7375	1	0	1.38576e-44	AGM	Gm10845
Cbx3	1.73545e-45	2.0301	1	0.862	4.01826e-41	AGM	Cbx3
Oaz1	1.98414e-45	1.27039	0.989	0.563	4.59408e-41	AGM	Oaz1
Rn45s	2.28403e-45	1.67894	1	1	5.28845e-41	AGM	Rn45s
Adarb2	2.66807e-45	2.23031	0.989	0	6.17764e-41	AGM	Adarb2
6820431F20Rik	3.20003e-43	1.69768	0.989	0.391	7.40936e-39	AGM	6820431F20Rik
Cxcr2	4.86927e-41	1.31577	0.989	0.011	1.12743e-36	AGM	Cxcr2
Prickle3	2.43445e-40	1.42202	0.989	0.379	5.63673e-36	AGM	Prickle3
Rbm3	1.37476e-37	1.78767	1	0.885	3.18312e-33	AGM	Rbm3
A230046K03Rik	4.9073e-37	2.39845	1	0.667	1.13624e-32	AGM	A230046K03Rik
Rab33b	6.25349e-37	1.74423	1	0.448	1.44793e-32	AGM	Rab33b
Idi1	6.67741e-37	2.27885	1	0.218	1.54609e-32	AGM	Idi1
Actg1	1.13246e-36	1.49336	1	1	2.62209e-32	AGM	Actg1
Rbp1	1.16621e-36	1.89684	1	0.483	2.70025e-32	AGM	Rbp1
Zmynd8	1.21659e-35	2.43846	1	0.862	2.81689e-31	AGM	Zmynd8
Mrgpra6	2.97629e-35	2.40825	0.967	0	6.89131e-31	AGM	Mrgpra6
BC002163	6.3181e-35	1.02599	1	0.632	1.46289e-30	AGM	BC002163
Ppia	7.78826e-35	1.24032	1	1	1.80329e-30	AGM	Ppia
Exosc2	8.14656e-34	2.08864	1	0.575	1.88626e-29	AGM	Exosc2
Slfn5	1.90555e-33	1.47161	1	0.23	4.41211e-29	AGM	Slfn5
Gm11517	2.27006e-33	0.710946	0.911	0.011	5.2561e-29	AGM	Gm11517
Mfsd11	2.59512e-33	1.51352	1	0.287	6.00874e-29	AGM	Mfsd11
2900097C17Rik	3.38323e-33	1.64182	1	0.437	7.83354e-29	AGM	2900097C17Rik
Cd24a	5.77162e-33	1.58704	1	0.632	1.33636e-28	AGM	Cd24a
Ybey	8.45338e-33	0.948374	1	0.276	1.9573e-28	AGM	Ybey
Ctcfl	1.5095e-32	1.06043	0.922	0	3.4951e-28	AGM	Ctcfl
Zfp36l2	8.49172e-32	1.53266	1	0.782	1.96617e-27	AGM	Zfp36l2
Gsta4	4.25388e-31	2.16152	1	0.299	9.84942e-27	AGM	Gsta4
Gm5643	5.89745e-31	0.859308	0.989	0.632	1.3655e-26	AGM	Gm5643
Sfrp2	1.26818e-30	1.37892	1	0.563	2.93634e-26	AGM	Sfrp2
H3f3a	1.408e-30	1.59016	1	0.954	3.26008e-26	AGM	H3f3a
Hnrnpa3	5.23585e-30	1.44959	1	0.678	1.21231e-25	AGM	Hnrnpa3
Gm12338	1.52617e-29	0.930653	1	0.724	3.53369e-25	AGM	Gm12338
Timm8a1	2.18831e-29	1.43019	0.978	0.379	5.0668e-25	AGM	Timm8a1
Rpl37rt	1.53637e-28	1.11959	1	0.931	3.55732e-24	AGM	Rpl37rt
Zfp827	3.33353e-28	1.26054	0.933	0.092	7.71845e-24	AGM	Zfp827
Plscr1	7.95616e-28	1.42024	0.989	0.138	1.84217e-23	AGM	Plscr1
Stmn1	3.99618e-27	1.35205	1	0.977	9.25275e-23	AGM	Stmn1
Gm12504	6.30141e-27	0.755936	0.956	0.207	1.45903e-22	AGM	Gm12504
Ppp1cc	7.59528e-27	1.2712	1	0.759	1.75861e-22	AGM	Ppp1cc
Mfsd4	1.9103e-26	0.983709	0.878	0.023	4.42312e-22	AGM	Mfsd4
Ncoa4	1.06043e-25	1.60118	0.967	0.333	2.45532e-21	AGM	Ncoa4
Ube2j2	2.22192e-25	1.03898	0.944	0.253	5.14464e-21	AGM	Ube2j2
Rps6	2.71369e-25	0.704429	1	1	6.28328e-21	AGM	Rps6
Phpt1	7.91145e-25	1.15947	1	0.713	1.83182e-20	AGM	Phpt1
Cdk2ap1	1.09424e-24	1.27792	1	0.632	2.53361e-20	AGM	Cdk2ap1
Slco3a1	1.35821e-24	1.17088	0.978	0.471	3.14481e-20	AGM	Slco3a1
Tomm6	1.36466e-24	1.09122	1	0.92	3.15973e-20	AGM	Tomm6
Tmem69	2.14415e-24	1.78667	0.944	0.057	4.96456e-20	AGM	Tmem69
Gm14295	2.45409e-24	1.20243	0.933	0.23	5.68219e-20	AGM	Gm14295
Sumo2	9.05566e-24	1.23825	1	0.724	2.09675e-19	AGM	Sumo2
Oser1	1.27413e-23	1.18863	1	0.563	2.95013e-19	AGM	Oser1
Fam60a	1.50706e-23	0.98346	0.989	0.379	3.48946e-19	AGM	Fam60a
Serf1	3.70036e-23	1.18404	1	0.713	8.56782e-19	AGM	Serf1
Ptprs	3.76635e-23	1.04379	0.944	0.46	8.72061e-19	AGM	Ptprs
Rnps1	5.50813e-23	1.09744	1	0.782	1.27535e-18	AGM	Rnps1
Eif2s3x	7.15703e-23	0.990727	1	0.851	1.65714e-18	AGM	Eif2s3x
Eno1b	2.00033e-22	0.785578	0.933	0.299	4.63156e-18	AGM	Eno1b
Pbld1	2.64301e-22	2.16158	0.922	0.046	6.11962e-18	AGM	Pbld1
Timm23	3.16053e-22	1.18171	1	0.793	7.3179e-18	AGM	Timm23
Dstn	4.2331e-22	1.21393	1	0.724	9.80131e-18	AGM	Dstn
Rbm38	1.1875e-21	1.10881	1	0.713	2.74953e-17	AGM	Rbm38
Skil	1.5391e-21	1.07825	1	0.667	3.56364e-17	AGM	Skil
Ptk2b	1.90431e-21	1.12799	1	0.218	4.40924e-17	AGM	Ptk2b
Hoxa9	1.90789e-21	0.762675	0.978	0.333	4.41753e-17	AGM	Hoxa9
Zfp488	3.89112e-21	0.894083	0.811	0	9.00949e-17	AGM	Zfp488
Itgb3	5.06366e-21	1.14397	1	0.701	1.17244e-16	AGM	Itgb3
Erdr1	6.47029e-21	1.11628	1	0.828	1.49813e-16	AGM	Erdr1
Hoxa5	2.04722e-20	1.3105	0.867	0.103	4.74014e-16	AGM	Hoxa5
Rpl29	2.23193e-20	0.921754	1	1	5.16782e-16	AGM	Rpl29
Mpv17l	3.13531e-20	1.04962	0.889	0	7.25951e-16	AGM	Mpv17l
Tomm20	3.63073e-20	1.03456	1	0.885	8.40659e-16	AGM	Tomm20
Ccdc36	3.93639e-20	2.07251	0.967	0.115	9.11432e-16	AGM	Ccdc36
Ube2i	4.29732e-20	1.02239	1	0.885	9.95e-16	AGM	Ube2i
F10	6.20789e-20	1.06407	0.878	0.23	1.43738e-15	AGM	F10
Gm17644	6.66132e-20	1.27184	0.778	0	1.54236e-15	AGM	Gm17644
Pofut1	7.01195e-20	1.17684	0.911	0.218	1.62355e-15	AGM	Pofut1
Kansl2	7.04007e-20	0.893725	0.989	0.448	1.63006e-15	AGM	Kansl2
Nhp2l1	1.417e-19	1.08134	1	0.793	3.28091e-15	AGM	Nhp2l1
Art4	1.81016e-19	1.14705	0.922	0.299	4.19124e-15	AGM	Art4
Hk2	2.19431e-19	1.41679	0.989	0.345	5.0807e-15	AGM	Hk2
Etv6	2.552e-19	0.913868	1	0.621	5.90891e-15	AGM	Etv6
Mdk	3.1137e-19	0.842801	1	0.874	7.20945e-15	AGM	Mdk
Glrx3	3.85725e-19	0.918431	1	0.885	8.93108e-15	AGM	Glrx3
Nanog	4.55547e-19	0.804833	0.922	0.138	1.05477e-14	AGM	Nanog
Tarbp2	4.94323e-19	1.07258	0.967	0.379	1.14455e-14	AGM	Tarbp2
Rps29	5.50323e-19	0.790666	1	1	1.27422e-14	AGM	Rps29
Ube2v2	6.5298e-19	0.699266	0.967	0.379	1.51191e-14	AGM	Ube2v2
H2afz	7.97842e-19	1.03751	1	0.977	1.84732e-14	AGM	H2afz
Casc4	8.21273e-19	1.43373	1	0.517	1.90158e-14	AGM	Casc4
Pgk1	1.07587e-18	0.965861	1	0.885	2.49106e-14	AGM	Pgk1
Capza1	1.49427e-18	1.09565	0.989	0.793	3.45983e-14	AGM	Capza1
Psmb5	1.65659e-18	0.967354	1	0.862	3.83567e-14	AGM	Psmb5
Loxl2	1.66091e-18	0.982324	1	0.506	3.84568e-14	AGM	Loxl2
Rabgef1	1.82188e-18	1.333	0.933	0.218	4.21838e-14	AGM	Rabgef1
Rpl15	1.88795e-18	0.86858	1	0.989	4.37136e-14	AGM	Rpl15
Ndufc2	2.23874e-18	0.9642	1	0.782	5.18359e-14	AGM	Ndufc2
Btf3l4	2.81902e-18	0.910883	0.978	0.529	6.52716e-14	AGM	Btf3l4
Tmeff1	2.83063e-18	1.06728	0.967	0.218	6.55403e-14	AGM	Tmeff1
Bri3	2.95609e-18	0.702251	0.989	0.322	6.84453e-14	AGM	Bri3
Mif	3.45605e-18	0.882764	1	1	8.00215e-14	AGM	Mif
Tead2	4.30519e-18	0.785475	1	0.678	9.96824e-14	AGM	Tead2
Rangrf	1.10352e-17	0.888033	0.933	0.448	2.5551e-13	AGM	Rangrf
Kdm6b	1.45268e-17	0.805418	1	0.667	3.36353e-13	AGM	Kdm6b
Anxa11	1.4703e-17	1.09248	0.778	0	3.40433e-13	AGM	Anxa11
Frat2	1.55953e-17	1.03765	0.922	0.264	3.61093e-13	AGM	Frat2
Pbx1	1.59001e-17	0.887404	1	0.667	3.68151e-13	AGM	Pbx1
H1fx	1.60514e-17	1.09149	0.911	0.218	3.71654e-13	AGM	H1fx
Pdcd4	1.81765e-17	1.15003	1	0.575	4.20859e-13	AGM	Pdcd4
Ptma	2.01606e-17	0.703565	1	1	4.66798e-13	AGM	Ptma
Mogat2	2.03604e-17	1.18748	0.933	0.253	4.71424e-13	AGM	Mogat2
Mrfap1	2.05455e-17	0.876669	1	0.931	4.75711e-13	AGM	Mrfap1
Apoo	2.94218e-17	0.928924	0.889	0.207	6.81232e-13	AGM	Apoo
Gabarapl2	3.35365e-17	0.856505	0.978	0.517	7.76504e-13	AGM	Gabarapl2
Tmbim4	3.81745e-17	0.884415	1	0.471	8.83891e-13	AGM	Tmbim4
Chchd2	4.08402e-17	0.757107	1	1	9.45613e-13	AGM	Chchd2
Adgrg1	5.56352e-17	0.80723	1	0.851	1.28818e-12	AGM	Adgrg1
Tax1bp3	6.58168e-17	0.926981	0.956	0.414	1.52392e-12	AGM	Tax1bp3
Csnk2a1	7.08224e-17	0.808507	1	0.851	1.63982e-12	AGM	Csnk2a1
Taf9	7.20826e-17	0.862473	1	0.69	1.669e-12	AGM	Taf9
Tug1	7.39612e-17	0.859165	1	0.632	1.7125e-12	AGM	Tug1
Comt	7.40757e-17	1.01488	0.989	0.517	1.71515e-12	AGM	Comt
Polr2h	8.88543e-17	0.961673	0.978	0.621	2.05733e-12	AGM	Polr2h
Pdxp	1.00852e-16	1.2301	0.778	0.046	2.33514e-12	AGM	Pdxp
Smo	1.07993e-16	0.866084	0.978	0.471	2.50047e-12	AGM	Smo
Ikzf2	1.13699e-16	0.767109	0.989	0.575	2.63258e-12	AGM	Ikzf2
Pola2	1.139e-16	0.840236	1	0.437	2.63724e-12	AGM	Pola2
Csrnp1	1.18394e-16	1.15898	0.911	0.276	2.7413e-12	AGM	Csrnp1
Fn1	1.48417e-16	0.852172	1	1	3.43644e-12	AGM	Fn1
Polr2a	1.52717e-16	0.724689	0.989	0.655	3.53602e-12	AGM	Polr2a
Mex3a	1.59269e-16	0.81837	1	0.471	3.68771e-12	AGM	Mex3a
Myb	2.823e-16	0.847486	0.978	0.483	6.53638e-12	AGM	Myb
Ppp1r14b	3.16788e-16	0.711337	1	0.862	7.3349e-12	AGM	Ppp1r14b
Ctnnal1	3.28252e-16	1.04448	0.889	0.172	7.60035e-12	AGM	Ctnnal1
Supt4a	3.51822e-16	0.738574	1	0.713	8.14609e-12	AGM	Supt4a
Eny2	4.74413e-16	0.835203	1	0.828	1.09845e-11	AGM	Eny2
Srp54a	5.98202e-16	1.07988	0.733	0.023	1.38508e-11	AGM	Srp54a
Tsc22d3	6.42814e-16	0.78776	1	0.713	1.48837e-11	AGM	Tsc22d3
Gm15645	6.48561e-16	1.97682	0.822	0.011	1.50168e-11	AGM	Gm15645
Fosb	7.31771e-16	1.03446	1	0.839	1.69434e-11	AGM	Fosb
Hnrnpf	1.18435e-15	0.74504	1	0.989	2.74225e-11	AGM	Hnrnpf
Syk	1.45039e-15	0.994746	0.944	0.483	3.35823e-11	AGM	Syk
Ssr2	1.46521e-15	0.779635	1	0.782	3.39254e-11	AGM	Ssr2
Lyz1	1.78996e-15	0.972132	0.711	0.023	4.14448e-11	AGM	Lyz1
Cad	1.82387e-15	0.824625	0.956	0.563	4.22298e-11	AGM	Cad
Pdzk1ip1	1.99562e-15	1.40327	0.789	0.034	4.62065e-11	AGM	Pdzk1ip1
Fosl2	2.47085e-15	1.12686	0.978	0.425	5.72101e-11	AGM	Fosl2
R3hdm4	2.55014e-15	0.694483	0.978	0.621	5.9046e-11	AGM	R3hdm4
1500012F01Rik	3.01093e-15	0.70398	1	0.667	6.97151e-11	AGM	1500012F01Rik
Psmb7	3.16673e-15	0.823366	1	0.874	7.33224e-11	AGM	Psmb7
Gm16702	3.29419e-15	1.41832	0.767	0	7.62737e-11	AGM	Gm16702
1700113A16Rik	4.0426e-15	0.699782	0.944	0.391	9.36024e-11	AGM	1700113A16Rik
Sh3bp1	4.08498e-15	0.991233	0.922	0.218	9.45835e-11	AGM	Sh3bp1
Brk1	5.00218e-15	0.74982	1	0.828	1.15821e-10	AGM	Brk1
Btf3	6.27028e-15	0.828235	1	0.954	1.45182e-10	AGM	Btf3
Toporsos	6.37888e-15	1.07625	0.811	0.253	1.47697e-10	AGM	Toporsos
S100a11	7.75782e-15	0.75566	1	0.943	1.79625e-10	AGM	S100a11
Dennd5b	9.06819e-15	0.870672	0.978	0.586	2.09965e-10	AGM	Dennd5b
Cebpb	1.00737e-14	0.962079	0.922	0.299	2.33247e-10	AGM	Cebpb
Frrs1	1.01062e-14	0.829897	0.922	0.322	2.33998e-10	AGM	Frrs1
Mettl2	1.15054e-14	0.836175	0.967	0.379	2.66397e-10	AGM	Mettl2
4930470H14Rik	1.39677e-14	1.00682	0.633	0	3.23408e-10	AGM	4930470H14Rik
Slc12a2	1.66446e-14	0.841647	1	0.724	3.85389e-10	AGM	Slc12a2
Ampd2	1.71293e-14	0.78423	0.989	0.54	3.96611e-10	AGM	Ampd2
Runx1	2.30571e-14	0.718773	1	0.782	5.33864e-10	AGM	Runx1
Rpl36al	2.44204e-14	0.749336	1	0.977	5.65429e-10	AGM	Rpl36al
Fgfr1	2.96064e-14	0.784764	0.967	0.506	6.85507e-10	AGM	Fgfr1
Gse1	3.32826e-14	0.745379	0.889	0.207	7.70625e-10	AGM	Gse1
Taf1d	3.41671e-14	0.700832	1	0.77	7.91105e-10	AGM	Taf1d
Cdc26	3.56451e-14	0.780622	0.967	0.598	8.25326e-10	AGM	Cdc26
Ndufb4	3.75789e-14	0.733124	1	0.839	8.70102e-10	AGM	Ndufb4
Ccnd2	3.78361e-14	0.771604	1	0.828	8.76057e-10	AGM	Ccnd2
Hsd11b2	3.92204e-14	0.876181	0.867	0.161	9.08108e-10	AGM	Hsd11b2
Gmeb1	5.51392e-14	1.04832	0.967	0.529	1.27669e-09	AGM	Gmeb1
Smim3	6.16926e-14	0.881657	0.9	0.207	1.42843e-09	AGM	Smim3
D16Ertd472e	6.38826e-14	0.738487	0.967	0.46	1.47914e-09	AGM	D16Ertd472e
Mgst3	8.94634e-14	0.841226	0.856	0.161	2.07144e-09	AGM	Mgst3
Akap5	1.07671e-13	1.57905	0.9	0.299	2.49301e-09	AGM	Akap5
Gpx4	1.43603e-13	0.719522	1	0.874	3.32499e-09	AGM	Gpx4
Ptcd3	1.46184e-13	1.01899	0.922	0.46	3.38475e-09	AGM	Ptcd3
Camta1	1.69187e-13	0.827263	0.967	0.46	3.91736e-09	AGM	Camta1
1190007I07Rik	2.01209e-13	0.730924	0.922	0.345	4.6588e-09	AGM	1190007I07Rik
Klhl7	2.02482e-13	0.740376	0.956	0.287	4.68826e-09	AGM	Klhl7
Mfap2	2.91407e-13	0.737346	0.978	0.448	6.74723e-09	AGM	Mfap2
Cyp2e1	3.38126e-13	0.731421	0.7	0.046	7.82896e-09	AGM	Cyp2e1
Ldlrad3	4.51013e-13	0.802778	0.822	0.276	1.04428e-08	AGM	Ldlrad3
Gfi1	5.39065e-13	0.736307	0.956	0.517	1.24815e-08	AGM	Gfi1
Rhobtb3	6.04614e-13	0.741788	0.944	0.414	1.39992e-08	AGM	Rhobtb3
Luc7l2	7.18717e-13	0.882439	1	0.931	1.66412e-08	AGM	Luc7l2
Tfdp2	9.52578e-13	0.724531	0.889	0.253	2.2056e-08	AGM	Tfdp2
Fblim1	2.114e-12	0.71941	0.967	0.345	4.89476e-08	AGM	Fblim1
Ero1l	2.14111e-12	0.722116	0.944	0.471	4.95754e-08	AGM	Ero1l
Ubtd2	2.18986e-12	0.759639	0.856	0.264	5.07041e-08	AGM	Ubtd2
Rgs2	2.23346e-12	0.782061	1	0.908	5.17136e-08	AGM	Rgs2
Crebrf	3.00195e-12	0.79004	0.811	0.149	6.95071e-08	AGM	Crebrf
Slc25a22	3.10942e-12	0.968608	0.733	0.138	7.19954e-08	AGM	Slc25a22
Mllt1	3.57954e-12	0.816229	0.944	0.46	8.28806e-08	AGM	Mllt1
Fkbp11	5.32248e-12	0.863216	0.856	0.253	1.23237e-07	AGM	Fkbp11
Itprip	5.94829e-12	0.722959	0.867	0.264	1.37727e-07	AGM	Itprip
Spint2	7.63131e-12	0.79898	0.822	0.218	1.76695e-07	AGM	Spint2
Magohb	8.39946e-12	0.708952	0.911	0.379	1.94481e-07	AGM	Magohb
Fzd2	9.73475e-12	0.90322	0.644	0.034	2.25398e-07	AGM	Fzd2
Mbd4	1.00237e-11	0.725597	0.833	0.103	2.32089e-07	AGM	Mbd4
Nfe2	1.37318e-11	0.998532	0.778	0.253	3.17946e-07	AGM	Nfe2
Ocln	1.71623e-11	0.708659	0.933	0.414	3.97375e-07	AGM	Ocln
Chp1	1.87e-11	0.714609	0.967	0.471	4.3298e-07	AGM	Chp1
Nupr1	1.92844e-11	1.15831	0.944	0.241	4.46512e-07	AGM	Nupr1
Akr1c14	2.12703e-11	1.22627	0.756	0.069	4.92494e-07	AGM	Akr1c14
Cbr1	2.21915e-11	0.759814	0.844	0.218	5.13822e-07	AGM	Cbr1
Stk38l	2.59425e-11	0.760719	0.822	0.172	6.00672e-07	AGM	Stk38l
Src	3.54169e-11	0.833523	0.856	0.299	8.20044e-07	AGM	Src
Mllt6	3.67267e-11	0.700506	0.833	0.207	8.50369e-07	AGM	Mllt6
Rprd1a	4.93264e-11	0.853171	0.722	0.126	1.1421e-06	AGM	Rprd1a
Gm15800	4.93896e-11	1.01597	0.744	0.253	1.14357e-06	AGM	Gm15800
Med31	5.3158e-11	0.843254	0.878	0.368	1.23082e-06	AGM	Med31
2310009B15Rik	6.03083e-11	0.812904	0.811	0.149	1.39638e-06	AGM	2310009B15Rik
Ptrhd1	6.85837e-11	0.761339	0.911	0.345	1.58799e-06	AGM	Ptrhd1
Psmg2	7.159e-11	0.698717	0.933	0.713	1.65759e-06	AGM	Psmg2
Aen	8.46944e-11	0.940931	0.8	0.253	1.96101e-06	AGM	Aen
Aif1l	9.93024e-11	0.728964	0.656	0.08	2.29925e-06	AGM	Aif1l
Ddt	1.15132e-10	0.793045	0.811	0.287	2.66577e-06	AGM	Ddt
Pmepa1	1.28244e-10	0.931555	0.733	0.138	2.96935e-06	AGM	Pmepa1
Rasgef1b	1.37392e-10	0.835577	0.9	0.402	3.18118e-06	AGM	Rasgef1b
Dtnbp1	1.45144e-10	0.743174	0.889	0.356	3.36067e-06	AGM	Dtnbp1
Zbtb14	1.98952e-10	0.876693	0.733	0.161	4.60653e-06	AGM	Zbtb14
Atpaf1	2.76118e-10	0.874127	0.756	0.264	6.39323e-06	AGM	Atpaf1
Trub2	2.89319e-10	0.758125	0.911	0.483	6.69888e-06	AGM	Trub2
2610005L07Rik	3.21267e-10	0.779822	0.744	0.276	7.43862e-06	AGM	2610005L07Rik
H2-T23	3.8571e-10	1.06755	0.711	0.057	8.93072e-06	AGM	H2-T23
Ulk1	4.90007e-10	0.693413	0.911	0.506	1.13456e-05	AGM	Ulk1
9430038I01Rik	5.83179e-10	0.729913	0.8	0.184	1.35029e-05	AGM	9430038I01Rik
Nudt2	7.1206e-10	0.894942	0.578	0.034	1.6487e-05	AGM	Nudt2
Bmper	7.16761e-10	0.722197	0.756	0.092	1.65959e-05	AGM	Bmper
C530008M17Rik	8.54365e-10	0.70637	0.756	0.23	1.9782e-05	AGM	C530008M17Rik
St8sia1	8.88504e-10	0.852481	0.489	0	2.05724e-05	AGM	St8sia1
Slc7a8	9.76608e-10	0.73181	0.722	0.103	2.26124e-05	AGM	Slc7a8
Acta2	1.03896e-09	1.30617	0.944	0.448	2.4056e-05	AGM	Acta2
Eya2	1.09428e-09	0.872769	0.589	0.023	2.53369e-05	AGM	Eya2
Snhg9	1.10895e-09	0.778066	0.967	0.609	2.56767e-05	AGM	Snhg9
Saal1	1.12735e-09	0.723345	0.822	0.264	2.61026e-05	AGM	Saal1
Ank	1.2522e-09	0.810842	0.867	0.356	2.89934e-05	AGM	Ank
Sik1	1.54547e-09	0.693784	0.944	0.391	3.57839e-05	AGM	Sik1
E130308A19Rik	1.91119e-09	0.760471	0.767	0.149	4.42518e-05	AGM	E130308A19Rik
Mast4	3.10576e-09	0.704624	0.967	0.529	7.19109e-05	AGM	Mast4
Tanc2	3.65324e-09	0.717717	0.8	0.299	8.45871e-05	AGM	Tanc2
Cox6b2	3.9215e-09	0.827926	0.656	0.172	9.07984e-05	AGM	Cox6b2
Orc1	4.16771e-09	0.78324	0.756	0.184	9.64991e-05	AGM	Orc1
Htra3	4.44956e-09	0.901286	0.489	0.023	0.000103025	AGM	Htra3
Wtip	5.23251e-09	0.69442	0.744	0.161	0.000121154	AGM	Wtip
Hoxa7	5.85048e-09	0.849794	0.533	0.08	0.000135462	AGM	Hoxa7
Hotairm1	7.67801e-09	0.836962	0.589	0.046	0.000177777	AGM	Hotairm1
Pdcd2	7.79223e-09	0.811094	0.767	0.241	0.000180421	AGM	Pdcd2
Ttc13	8.8338e-09	0.706648	0.9	0.506	0.000204538	AGM	Ttc13
Txnrd3	9.76523e-09	0.796412	0.622	0.08	0.000226104	AGM	Txnrd3
Nts	1.16274e-08	1.06989	0.767	0.184	0.000269221	AGM	Nts
Adra2a	2.28307e-08	0.920069	0.5	0.011	0.000528621	AGM	Adra2a
Asxl3	2.94923e-08	0.695682	0.656	0.126	0.000682865	AGM	Asxl3
Zfp64	4.08406e-08	0.755615	0.822	0.241	0.000945623	AGM	Zfp64
Actc1	5.23995e-08	1.7679	0.711	0.069	0.00121326	AGM	Actc1
Mpc1	5.56991e-08	0.763464	0.767	0.425	0.00128966	AGM	Mpc1
Nudt8	6.06478e-08	0.841938	0.544	0.103	0.00140424	AGM	Nudt8
Ryr2	6.24687e-08	0.750989	0.467	0.034	0.0014464	AGM	Ryr2
Tapbpl	6.64588e-08	0.717103	0.789	0.195	0.00153879	AGM	Tapbpl
Kremen1	8.86007e-08	0.717182	0.789	0.322	0.00205146	AGM	Kremen1
Gcnt1	9.13827e-08	0.938968	0.667	0.08	0.00211587	AGM	Gcnt1
Xaf1	1.74752e-07	0.800619	0.844	0.138	0.00404622	AGM	Xaf1
Irak3	1.77264e-07	0.85929	0.422	0.011	0.00410437	AGM	Irak3
Igsf8	1.82349e-07	0.694775	0.678	0.172	0.0042221	AGM	Igsf8
Syne4	2.20978e-07	0.84234	0.467	0.011	0.00511653	AGM	Syne4
Gt(ROSA)26Sor	3.31818e-07	0.716344	0.7	0.218	0.00768291	AGM	Gt(ROSA)26Sor
Pak1	3.41188e-07	0.795329	0.544	0.069	0.00789987	AGM	Pak1
G530011O06Rik	3.55474e-07	0.802181	0.511	0.103	0.00823065	AGM	G530011O06Rik
Hs6st2	4.86162e-07	0.770694	0.411	0.011	0.0112566	AGM	Hs6st2
Syngr1	5.34371e-07	0.736122	0.433	0.034	0.0123728	AGM	Syngr1
Kctd15	6.08838e-07	0.807136	0.444	0.023	0.014097	AGM	Kctd15
Neat1	7.13894e-07	0.697115	0.678	0.241	0.0165295	AGM	Neat1
Fam220a	7.20355e-07	0.705283	0.756	0.253	0.0166791	AGM	Fam220a
Vash2	1.46938e-06	0.73454	0.489	0.092	0.0340221	AGM	Vash2
Tnks	1.78376e-06	0.75364	0.633	0.184	0.0413011	AGM	Tnks
Gm3002	1.91654e-06	0.712516	0.356	0.023	0.0443756	AGM	Gm3002
Dqx1	2.0112e-06	1.77179	0.544	0.057	0.0465673	AGM	Dqx1
Hspa1b1	2.72902e-58	4.64253	1	0.222	6.31878e-54	YS	Hspa1b
Hspa1a1	1.19355e-54	4.38573	1	0.267	2.76355e-50	YS	Hspa1a
Lyve11	1.25173e-24	4.03412	0.954	0.267	2.89826e-20	YS	Lyve1
Malat11	8.32879e-24	0.988746	1	1	1.92845e-19	YS	Malat1
Ubb1	7.52191e-22	1.86486	0.977	0.978	1.74162e-17	YS	Ubb
2021-06-01	4.5389e-19	1.50697	1	1	1.05094e-14	YS	Jun
Sparc1	2.67312e-17	1.72458	1	1	6.18934e-13	YS	Sparc
Mrc11	1.66454e-15	3.01753	0.816	0.111	3.85407e-11	YS	Mrc1
Gm66541	6.94207e-15	0.822601	0.678	0.167	1.60737e-10	YS	Gm6654
Stab21	1.03092e-14	3.53764	0.805	0.089	2.38698e-10	YS	Stab2
Maf1	1.73709e-14	3.05351	0.793	0.1	4.02207e-10	YS	Maf
Kdr1	2.8423e-14	2.32897	0.897	0.789	6.58107e-10	YS	Kdr
Ptbp11	1.17827e-13	1.35151	0.966	1	2.72817e-09	YS	Ptbp1
Mest1	1.43534e-13	2.53842	0.793	0.611	3.32338e-09	YS	Mest
Ppib1	1.85297e-13	1.46106	0.609	0.244	4.29036e-09	YS	Ppib
Pfn11	3.1848e-13	0.947988	1	1	7.37409e-09	YS	Pfn1
Gm62511	3.3833e-13	1.2591	0.69	0.122	7.83369e-09	YS	Gm6251
Gimap41	5.28861e-13	2.35151	0.793	0.378	1.22453e-08	YS	Gimap4
Arpc1b1	5.41255e-13	1.78069	0.966	0.989	1.25322e-08	YS	Arpc1b
Stab11	7.09837e-13	2.25973	0.851	0.578	1.64356e-08	YS	Stab1
Sepp11	8.78703e-13	2.06999	0.989	0.978	2.03455e-08	YS	Sepp1
Clic11	1.21973e-12	1.23338	0.989	0.989	2.82416e-08	YS	Clic1
Fcgrt1	2.46764e-12	2.50695	0.816	0.256	5.71358e-08	YS	Fcgrt
Ppp1ca1	9.12056e-12	1.66618	0.954	1	2.11177e-07	YS	Ppp1ca
Npl1	7.68477e-11	2.12123	0.747	0.189	1.77933e-06	YS	Npl
8430408G22Rik1	1.83783e-10	3.40926	0.713	0.144	4.25532e-06	YS	8430408G22Rik
Lamtor21	2.63242e-10	1.34409	0.954	0.922	6.0951e-06	YS	Lamtor2
Gpr1821	6.52717e-10	2.07839	0.621	0.056	1.5113e-05	YS	Gpr182
Oit31	7.54191e-10	2.09288	0.575	0.011	1.74625e-05	YS	Oit3
4930481A15Rik1	9.26947e-10	1.8792	0.598	0.067	2.14625e-05	YS	4930481A15Rik
Hes11	1.51958e-09	1.66395	1	1	3.51843e-05	YS	Hes1
Vat11	2.34964e-09	1.46269	0.931	0.867	5.44037e-05	YS	Vat1
Dab21	3.10813e-09	2.10975	0.759	0.422	7.19655e-05	YS	Dab2
Ccnd11	4.52392e-09	1.598	0.736	0.356	0.000104747	YS	Ccnd1
Tie11	5.32478e-09	1.4814	0.966	1	0.00012329	YS	Tie1
Dynlt1b1	6.43046e-09	1.49673	0.448	0.2	0.000148891	YS	Dynlt1b
Ppap2b1	7.5176e-09	1.83825	0.713	0.4	0.000174062	YS	Ppap2b
Rasgrp31	1.09487e-08	1.44179	0.989	0.922	0.000253507	YS	Rasgrp3
Hspb11	1.61486e-08	2.7008	0.724	0.278	0.000373905	YS	Hspb1
Nrp21	1.9352e-08	2.01363	0.529	0.2	0.000448077	YS	Nrp2
Sh3bp51	2.43891e-08	2.23192	0.724	0.5	0.000564705	YS	Sh3bp5
Aplnr1	2.61671e-08	2.06642	0.69	0.1	0.000605873	YS	Aplnr
Aqp11	2.72559e-08	1.94673	0.793	0.511	0.000631082	YS	Aqp1
C330006A16Rik1	4.28739e-08	1.58173	0.966	0.9	0.000992703	YS	C330006A16Rik
Col1a21	4.81235e-08	2.86668	0.851	0.267	0.00111425	YS	Col1a2
Tspan151	5.34727e-08	1.3876	0.678	0.256	0.00123811	YS	Tspan15
Gimap61	5.39833e-08	0.938415	0.989	1	0.00124993	YS	Gimap6
Stard81	6.36216e-08	1.84328	0.655	0.267	0.00147309	YS	Stard8
Fcer1g1	6.74515e-08	2.0301	0.563	0.211	0.00156177	YS	Fcer1g
Cldn51	9.10974e-08	1.41548	0.977	1	0.00210927	YS	Cldn5
Pcdh171	1.3912e-07	2.26244	0.667	0.289	0.00322117	YS	Pcdh17
Gm18211	1.68174e-07	0.843088	1	1	0.0038939	YS	Gm1821
Tspan71	1.93826e-07	1.85329	0.586	0.067	0.00448786	YS	Tspan7
Lbh1	2.14363e-07	1.30672	0.575	0.189	0.00496336	YS	Lbh
Cnrip11	2.14617e-07	1.35721	0.586	0.333	0.00496925	YS	Cnrip1
Pmp221	2.19499e-07	1.61434	0.598	0.144	0.00508227	YS	Pmp22
Dlc11	3.01392e-07	1.56513	0.747	0.533	0.00697843	YS	Dlc1
Gpx31	3.06901e-07	1.77029	0.839	0.7	0.00710599	YS	Gpx3
Gstp11	3.16722e-07	1.75804	0.724	0.867	0.00733338	YS	Gstp1
Bin21	3.34745e-07	1.73436	0.494	0.067	0.0077507	YS	Bin2
Vaultrc51	3.58905e-07	1.34245	0.667	0.233	0.00831008	YS	Vaultrc5
Kank31	5.67022e-07	1.49423	0.621	0.422	0.0131288	YS	Kank3
Ehd41	5.74617e-07	1.51238	0.874	0.989	0.0133047	YS	Ehd4
Pcdh121	6.14045e-07	1.75658	0.563	0.144	0.0142176	YS	Pcdh12
Nid21	7.02374e-07	1.18862	0.402	0.111	0.0162628	YS	Nid2
1110008F13Rik1	7.84468e-07	0.880566	0.368	0.067	0.0181636	YS	1110008F13Rik
Hpgd1	9.66231e-07	1.4606	0.529	0.144	0.0223721	YS	Hpgd
Nos31	1.00768e-06	1.6695	0.609	0.5	0.0233319	YS	Nos3
Ahnak1	1.05002e-06	1.68636	0.759	0.511	0.0243121	YS	Ahnak
Sox181	1.07282e-06	0.950735	0.874	0.756	0.0248401	YS	Sox18
BC0285281	1.09516e-06	1.44364	0.425	0.133	0.0253573	YS	BC028528
Mtss11	1.21187e-06	1.80426	0.713	0.578	0.0280597	YS	Mtss1
Phlda31	1.36879e-06	1.58525	0.471	0.156	0.0316929	YS	Phlda3
Car21	1.38721e-06	1.38318	0.793	0.578	0.0321195	YS	Car2
Marcks1	1.78711e-06	1.09101	0.966	1	0.0413787	YS	Marcks
Phlda11	1.82586e-06	1.58034	0.736	0.533	0.042276	YS	Phlda1
Cdc231	1.90374e-06	0.960197	0.379	0.067	0.0440792	YS	Cdc23

## Sheet: Figure 5E
DEGs of yolk sac related to Figure 5E
	p_val	avg_logFC	pct.1	pct.2	p_val_adj	cluster	gene
Sparc	3.50929e-12	1.32835	1	1	8.1254e-08	EC_high	Sparc
Nrp1	1.50492e-10	1.47939	1	0.976	3.4845e-06	EC_high	Nrp1
Col4a1	3.11918e-09	1.30051	1	1	7.22215e-05	EC_high	Col4a1
Tek	3.79329e-09	1.05051	1	0.976	8.78298e-05	EC_high	Tek
Cald1	4.99493e-09	1.87018	0.87	0.829	0.000115653	EC_high	Cald1
Cdh5	1.94627e-08	1.04931	1	1	0.00045064	EC_high	Cdh5
Cldn5	2.78443e-08	1.29458	1	0.951	0.000644707	EC_high	Cldn5
Vim	4.30911e-08	0.844403	1	1	0.000997731	EC_high	Vim
Sox17	1.62692e-07	1.93131	0.739	0.561	0.00376697	EC_high	Sox17
Sdpr	3.0529e-07	2.19851	0.826	0.707	0.00706868	EC_high	Sdpr
Epas1	3.25745e-07	1.17983	0.957	0.878	0.0075423	EC_high	Epas1
Gja5	3.40106e-07	2.51898	0.913	0.878	0.00787482	EC_high	Gja5
Marcks	4.05076e-07	1.17036	0.978	0.951	0.00937913	EC_high	Marcks
Clec14a	5.672e-07	1.32539	0.978	0.927	0.0131329	EC_high	Clec14a
Igf2	6.24546e-07	0.815602	1	1	0.0144607	EC_high	Igf2
Anxa2	6.79179e-07	1.42329	0.87	0.927	0.0157257	EC_high	Anxa2
Ahnak	7.85024e-07	1.77207	0.804	0.707	0.0181765	EC_high	Ahnak
Meg3	1.19789e-06	2.09271	0.761	0.634	0.027736	EC_high	Meg3
Sparcl1	1.55538e-06	1.91705	0.87	0.805	0.0360132	EC_high	Sparcl1
Col4a2	1.55817e-06	1.16899	0.978	1	0.0360778	EC_high	Col4a2
Unc5b	1.86737e-06	1.34876	0.913	0.78	0.0432371	EC_high	Unc5b
Kdr	1.91873e-06	1.38474	0.935	0.854	0.0444262	EC_high	Kdr
Luzp1	2.03518e-06	1.49402	0.87	0.707	0.0471226	EC_high	Luzp1
Parva	2.07967e-06	1.9414	0.674	0.488	0.0481526	EC_high	Parva
Col5a2	2.11627e-06	1.79596	0.87	0.829	0.0490001	EC_high	Col5a2
Nhp21	2.83514e-14	1.63866	1	0.935	6.56449e-10	Hema_high	Nhp2
Plcg21	5.6304e-12	1.60454	1	0.739	1.30366e-07	Hema_high	Plcg2
Phgdh1	2.86002e-10	1.82361	0.902	0.478	6.62209e-06	Hema_high	Phgdh
Adgrg11	7.97278e-10	1.53777	1	0.717	1.84602e-05	Hema_high	Adgrg1
Rpl321	2.07074e-09	0.522011	1	1	4.79459e-05	Hema_high	Rpl32
Serbp11	2.42778e-09	0.748355	1	1	5.62128e-05	Hema_high	Serbp1
Kit1	2.60999e-09	1.46568	0.927	0.609	6.04318e-05	Hema_high	Kit
Runx11	4.25988e-09	1.42319	0.902	0.674	9.86332e-05	Hema_high	Runx1
Mif1	1.08594e-08	1.18918	1	1	0.000251438	Hema_high	Mif
Gpatch41	1.39479e-08	1.48475	0.854	0.457	0.000322951	Hema_high	Gpatch4
Ptgs11	1.93468e-08	1.18886	0.829	0.304	0.000447956	Hema_high	Ptgs1
Mycn1	2.23239e-08	1.42868	0.902	0.435	0.000516888	Hema_high	Mycn
Npm11	7.33884e-08	0.695659	1	1	0.00169924	Hema_high	Npm1
Eif5a1	1.01036e-07	0.903773	1	0.978	0.00233938	Hema_high	Eif5a
Uchl31	1.67156e-07	1.23847	0.854	0.587	0.00387033	Hema_high	Uchl3
Nop581	1.67441e-07	0.856006	1	0.87	0.00387693	Hema_high	Nop58
Ncl1	1.77487e-07	0.725488	1	1	0.00410953	Hema_high	Ncl
Dctpp11	2.40936e-07	1.67952	0.902	0.804	0.00557864	Hema_high	Dctpp1
Coro1a1	3.38798e-07	1.72214	0.902	0.63	0.00784452	Hema_high	Coro1a
Mef2c1	3.65781e-07	0.905508	1	0.87	0.0084693	Hema_high	Mef2c
Dkc11	4.13195e-07	1.44484	0.951	0.717	0.00956713	Hema_high	Dkc1
Nsun21	5.98068e-07	1.31348	0.878	0.609	0.0138477	Hema_high	Nsun2
Gnl31	7.92359e-07	1.08119	0.951	0.717	0.0183463	Hema_high	Gnl3
Srm1	1.69116e-06	1.28552	0.951	0.783	0.0391572	Hema_high	Srm
Adsl1	1.77025e-06	1.33114	0.878	0.63	0.0409884	Hema_high	Adsl

## Sheet: Figures 5G and 5I
DEGs of 2 populations related to Figures 5G and 5I
p_val	avg_logFC	pct.1	pct.2	p_val_adj	cluster	gene
5.89078e-23	-1.10565	1	1	1.27052e-18	0	Col4a1
5.67886e-21	-1.27068	0.989	1	1.22482e-16	0	Nrp1
1.02832e-16	-1.26305	0.978	0.989	2.21789e-12	0	Marcks
1.59705e-16	-1.00621	0.933	0.977	3.44452e-12	0	Epas1
6.4023e-16	-1.3658	1	1	1.38085e-11	0	Sparc
1.0739e-15	0.84233	1	0.864	2.31619e-11	0	Plcg2
1.70467e-15	-0.970208	0.978	0.989	3.67663e-11	0	Aplp2
1.83257e-14	-0.666944	1	1	3.95248e-10	0	Cdh5
2.25785e-14	0.934019	0.966	0.773	4.86973e-10	0	Coro1a
3.62337e-14	-0.840484	1	0.989	7.81488e-10	0	Col4a2
3.79033e-14	-0.748523	0.978	0.989	8.17498e-10	0	Tjp1
5.53687e-14	-1.03298	0.64	0.886	1.19419e-09	0	Amotl1
5.5543e-14	-1.22802	0.966	0.977	1.19795e-09	0	Tmem2
7.41364e-14	-1.39154	0.876	0.932	1.59897e-09	0	Cald1
8.69021e-14	-0.665069	1	1	1.8743e-09	0	Vim
1.17248e-13	-1.03889	0.966	0.989	2.5288e-09	0	Clec14a
1.20917e-13	-0.89659	0.899	0.943	2.60794e-09	0	Unc5b
1.30868e-13	-1.04043	0.944	0.989	2.82256e-09	0	Plvap
1.44694e-13	-1.16808	0.978	1	3.12075e-09	0	Cldn5
1.8365e-13	-1.08958	0.528	0.898	3.96095e-09	0	Stab1
1.85964e-13	-1.43493	0.764	0.898	4.01087e-09	0	Sdpr
2.15514e-13	-1.41709	0.921	0.943	4.6482e-09	0	Gja4
4.40835e-13	-0.805847	0.955	0.989	9.50793e-09	0	Fstl1
5.98217e-13	-0.876983	0.899	0.966	1.29023e-08	0	Nid1
6.57536e-13	-1.59274	0.91	0.943	1.41817e-08	0	Gja5
9.76072e-13	0.669476	0.978	0.784	2.10519e-08	0	Kit
1.2171e-12	0.585514	0.966	0.67	2.62503e-08	0	Mycn
1.40153e-12	0.703385	1	0.966	3.02282e-08	0	Nhp2
1.5914e-12	-0.867369	1	1	3.43234e-08	0	Cd93
1.83124e-12	0.607258	0.944	0.716	3.94962e-08	0	Pla2g4a
1.9241e-12	-0.820901	0.989	1	4.14991e-08	0	Crip2
3.0417e-12	-0.861533	0.933	0.966	6.56035e-08	0	Efnb2
6.64005e-12	0.658021	0.955	0.898	1.43213e-07	0	Dctpp1
1.48188e-11	-0.665982	0.551	0.852	3.19612e-07	0	Mcam
1.69419e-11	0.722612	1	0.852	3.65403e-07	0	Adgrg1
1.88819e-11	-0.740407	0.966	0.955	4.07244e-07	0	Ctsl
1.92924e-11	-0.661014	0.989	1	4.16098e-07	0	Tek
2.19958e-11	-0.752293	0.404	0.75	4.74405e-07	0	Sema6a
2.55319e-11	-0.651524	0.978	0.966	5.50672e-07	0	Ece1
2.86041e-11	-0.835626	0.899	0.92	6.16933e-07	0	Nrep
3.68476e-11	-0.887096	0.944	0.966	7.94729e-07	0	Plagl1
5.91292e-11	-0.87071	0.831	0.92	1.2753e-06	0	Efna1
6.47617e-11	0.595178	1	0.989	1.39678e-06	0	Gpx1
7.51565e-11	-1.27577	0.753	0.932	1.62098e-06	0	Kdr
8.40452e-11	-0.739961	0.876	0.92	1.81269e-06	0	Maged1
9.34562e-11	0.839489	0.854	0.636	2.01566e-06	0	Spi1
1.27906e-10	-0.708514	0.989	0.977	2.75868e-06	0	Serpinh1
1.27918e-10	-0.618876	0.989	1	2.75893e-06	0	Calcrl
1.30398e-10	-0.791086	0.978	0.989	2.81243e-06	0	Hspg2
1.6103e-10	0.589564	1	0.932	3.4731e-06	0	Mef2c
2.42953e-10	0.615412	0.888	0.625	5.24001e-06	0	Angpt1
3.08366e-10	-0.991759	0.921	0.886	6.65084e-06	0	Anxa2
5.30851e-10	-0.768274	0.955	0.977	1.14494e-05	0	Ramp2
5.6159e-10	-0.857264	0.955	0.989	1.21124e-05	0	Ptprb
6.96898e-10	-0.841077	0.921	0.932	1.50307e-05	0	Pea15a
7.85525e-10	-0.694327	0.82	0.898	1.69422e-05	0	Acer2
1.03448e-09	-0.627853	0.978	0.977	2.23116e-05	0	Cgnl1
1.2903e-09	-1.03079	0.562	0.841	2.78291e-05	0	Mest
2.08083e-09	0.636212	0.933	0.693	4.48794e-05	0	Celf2
3.25646e-09	-1.19247	0.742	0.875	7.02353e-05	0	Sparcl1
3.50408e-09	-0.763175	0.697	0.841	7.5576e-05	0	Acvrl1
3.6897e-09	-0.682786	0.596	0.818	7.95795e-05	0	Nfib
3.87885e-09	-0.692757	0.82	0.898	8.3659e-05	0	Nckap1
3.88897e-09	-0.863966	0.831	0.875	8.38772e-05	0	Flt1
5.18683e-09	0.640653	0.966	0.886	0.00011187	0	Srm
6.48897e-09	-0.590518	0.461	0.716	0.000139954	0	Tinagl1
1.20006e-08	-0.635784	0.899	0.92	0.000258829	0	Prkcdbp
1.72058e-08	-0.611131	0.933	0.955	0.000371094	0	Prex2
1.85307e-08	-0.742659	0.674	0.818	0.00039967	0	Sox17
2.76218e-08	-0.760884	0.607	0.841	0.000595747	0	Ddah1
3.71566e-08	-1.20863	0.663	0.841	0.000801395	0	Meg3
4.34746e-08	-0.639556	0.73	0.83	0.000937661	0	Lifr
4.63716e-08	-0.641506	0.764	0.852	0.00100014	0	Mmp14
5.79723e-08	0.619067	0.978	0.852	0.00125035	0	Dkc1
7.05307e-08	-0.815614	0.809	0.909	0.00152121	0	Col5a2
7.24242e-08	-0.598388	0.865	0.932	0.00156205	0	Oaz2
1.20772e-07	-0.602295	0.809	0.898	0.00260482	0	Limch1
1.2555e-07	-0.67149	0.303	0.614	0.00270787	0	Phldb2
1.36256e-07	-0.613407	0.775	0.852	0.00293877	0	Arhgef15
1.44025e-07	-0.59428	0.921	0.932	0.00310632	0	Mmrn2
1.48833e-07	-0.663243	0.775	0.864	0.00321002	0	Ablim1
1.50626e-07	-0.601957	0.888	0.943	0.00324869	0	Tspan9
2.01758e-07	-0.743391	0.562	0.773	0.00435153	0	Tmem100
2.05549e-07	-0.613451	0.888	0.909	0.00443329	0	Pxdn
2.16709e-07	-0.623153	0.685	0.807	0.00467398	0	Jag1
2.21979e-07	-0.701269	0.472	0.705	0.00478764	0	Adgrg6
2.43066e-07	-0.645287	0.843	0.932	0.00524244	0	Npr1
2.51699e-07	-0.770913	0.213	0.534	0.00542864	0	Adamts5
2.99576e-07	-0.740182	0.427	0.693	0.00646127	0	Cav1
3.13081e-07	-0.756702	0.989	0.932	0.00675253	0	Icam2
3.16342e-07	-0.685815	0.663	0.807	0.00682286	0	Pcsk5
3.29546e-07	-0.753894	0.831	0.943	0.00710764	0	Cyr61
4.30593e-07	-0.626541	0.854	0.909	0.00928703	0	Fbn1
5.87513e-07	-0.610984	0.933	0.966	0.0126715	0	Armcx2
6.83491e-07	-1.03977	0.775	0.818	0.0147415	0	Npr3
7.95678e-07	-0.600271	0.955	0.966	0.0171612	0	Maged2
8.72915e-07	-0.635094	0.888	0.909	0.018827	0	Adgrf5
9.20483e-07	-0.702866	0.573	0.727	0.019853	0	Akap12
9.24851e-07	-0.597046	0.966	0.977	0.0199472	0	Ctnna1
1.26656e-06	-0.58418	0.865	0.932	0.0273171	0	Slc9a3r2
1.67648e-06	-0.718951	0.831	0.909	0.0361584	0	Ecm1
1.76457e-06	-0.721974	0.787	0.841	0.0380583	0	Dll4
2.14745e-06	-0.637466	0.843	0.898	0.0463162	0	Luzp1
2.15037e-06	-0.95234	0.494	0.682	0.0463791	0	Dab2
5.89078e-23	1.10565	1	1	1.27052e-18	1	Col4a1
5.67886e-21	1.27068	1	0.989	1.22482e-16	1	Nrp1
1.02832e-16	1.26305	0.989	0.978	2.21789e-12	1	Marcks
1.59705e-16	1.00621	0.977	0.933	3.44452e-12	1	Epas1
6.4023e-16	1.3658	1	1	1.38085e-11	1	Sparc
1.0739e-15	-0.84233	0.864	1	2.31619e-11	1	Plcg2
1.70467e-15	0.970208	0.989	0.978	3.67663e-11	1	Aplp2
1.83257e-14	0.666944	1	1	3.95248e-10	1	Cdh5
2.25785e-14	-0.934019	0.773	0.966	4.86973e-10	1	Coro1a
3.62337e-14	0.840484	0.989	1	7.81488e-10	1	Col4a2
3.79033e-14	0.748523	0.989	0.978	8.17498e-10	1	Tjp1
5.53687e-14	1.03298	0.886	0.64	1.19419e-09	1	Amotl1
5.5543e-14	1.22802	0.977	0.966	1.19795e-09	1	Tmem2
7.41364e-14	1.39154	0.932	0.876	1.59897e-09	1	Cald1
8.69021e-14	0.665069	1	1	1.8743e-09	1	Vim
1.17248e-13	1.03889	0.989	0.966	2.5288e-09	1	Clec14a
1.20917e-13	0.89659	0.943	0.899	2.60794e-09	1	Unc5b
1.30868e-13	1.04043	0.989	0.944	2.82256e-09	1	Plvap
1.44694e-13	1.16808	1	0.978	3.12075e-09	1	Cldn5
1.8365e-13	1.08958	0.898	0.528	3.96095e-09	1	Stab1
1.85964e-13	1.43493	0.898	0.764	4.01087e-09	1	Sdpr
2.15514e-13	1.41709	0.943	0.921	4.6482e-09	1	Gja4
4.40835e-13	0.805847	0.989	0.955	9.50793e-09	1	Fstl1
5.98217e-13	0.876983	0.966	0.899	1.29023e-08	1	Nid1
6.57536e-13	1.59274	0.943	0.91	1.41817e-08	1	Gja5
9.76072e-13	-0.669476	0.784	0.978	2.10519e-08	1	Kit
1.2171e-12	-0.585514	0.67	0.966	2.62503e-08	1	Mycn
1.40153e-12	-0.703385	0.966	1	3.02282e-08	1	Nhp2
1.5914e-12	0.867369	1	1	3.43234e-08	1	Cd93
1.83124e-12	-0.607258	0.716	0.944	3.94962e-08	1	Pla2g4a
1.9241e-12	0.820901	1	0.989	4.14991e-08	1	Crip2
3.0417e-12	0.861533	0.966	0.933	6.56035e-08	1	Efnb2
6.64005e-12	-0.658021	0.898	0.955	1.43213e-07	1	Dctpp1
1.48188e-11	0.665982	0.852	0.551	3.19612e-07	1	Mcam
1.69419e-11	-0.722612	0.852	1	3.65403e-07	1	Adgrg1
1.88819e-11	0.740407	0.955	0.966	4.07244e-07	1	Ctsl
1.92924e-11	0.661014	1	0.989	4.16098e-07	1	Tek
2.19958e-11	0.752293	0.75	0.404	4.74405e-07	1	Sema6a
2.55319e-11	0.651524	0.966	0.978	5.50672e-07	1	Ece1
2.86041e-11	0.835626	0.92	0.899	6.16933e-07	1	Nrep
3.68476e-11	0.887096	0.966	0.944	7.94729e-07	1	Plagl1
5.91292e-11	0.87071	0.92	0.831	1.2753e-06	1	Efna1
6.47617e-11	-0.595178	0.989	1	1.39678e-06	1	Gpx1
7.51565e-11	1.27577	0.932	0.753	1.62098e-06	1	Kdr
8.40452e-11	0.739961	0.92	0.876	1.81269e-06	1	Maged1
9.34562e-11	-0.839489	0.636	0.854	2.01566e-06	1	Spi1
1.27906e-10	0.708514	0.977	0.989	2.75868e-06	1	Serpinh1
1.27918e-10	0.618876	1	0.989	2.75893e-06	1	Calcrl
1.30398e-10	0.791086	0.989	0.978	2.81243e-06	1	Hspg2
1.6103e-10	-0.589564	0.932	1	3.4731e-06	1	Mef2c
2.42953e-10	-0.615412	0.625	0.888	5.24001e-06	1	Angpt1
3.08366e-10	0.991759	0.886	0.921	6.65084e-06	1	Anxa2
5.30851e-10	0.768274	0.977	0.955	1.14494e-05	1	Ramp2
5.6159e-10	0.857264	0.989	0.955	1.21124e-05	1	Ptprb
6.96898e-10	0.841077	0.932	0.921	1.50307e-05	1	Pea15a
7.85525e-10	0.694327	0.898	0.82	1.69422e-05	1	Acer2
1.03448e-09	0.627853	0.977	0.978	2.23116e-05	1	Cgnl1
1.2903e-09	1.03079	0.841	0.562	2.78291e-05	1	Mest
2.08083e-09	-0.636212	0.693	0.933	4.48794e-05	1	Celf2
3.25646e-09	1.19247	0.875	0.742	7.02353e-05	1	Sparcl1
3.50408e-09	0.763175	0.841	0.697	7.5576e-05	1	Acvrl1
3.6897e-09	0.682786	0.818	0.596	7.95795e-05	1	Nfib
3.87885e-09	0.692757	0.898	0.82	8.3659e-05	1	Nckap1
3.88897e-09	0.863966	0.875	0.831	8.38772e-05	1	Flt1
5.18683e-09	-0.640653	0.886	0.966	0.00011187	1	Srm
6.48897e-09	0.590518	0.716	0.461	0.000139954	1	Tinagl1
1.20006e-08	0.635784	0.92	0.899	0.000258829	1	Prkcdbp
1.72058e-08	0.611131	0.955	0.933	0.000371094	1	Prex2
1.85307e-08	0.742659	0.818	0.674	0.00039967	1	Sox17
2.76218e-08	0.760884	0.841	0.607	0.000595747	1	Ddah1
3.71566e-08	1.20863	0.841	0.663	0.000801395	1	Meg3
4.34746e-08	0.639556	0.83	0.73	0.000937661	1	Lifr
4.63716e-08	0.641506	0.852	0.764	0.00100014	1	Mmp14
5.79723e-08	-0.619067	0.852	0.978	0.00125035	1	Dkc1
7.05307e-08	0.815614	0.909	0.809	0.00152121	1	Col5a2
7.24242e-08	0.598388	0.932	0.865	0.00156205	1	Oaz2
1.20772e-07	0.602295	0.898	0.809	0.00260482	1	Limch1
1.2555e-07	0.67149	0.614	0.303	0.00270787	1	Phldb2
1.36256e-07	0.613407	0.852	0.775	0.00293877	1	Arhgef15
1.44025e-07	0.59428	0.932	0.921	0.00310632	1	Mmrn2
1.48833e-07	0.663243	0.864	0.775	0.00321002	1	Ablim1
1.50626e-07	0.601957	0.943	0.888	0.00324869	1	Tspan9
2.01758e-07	0.743391	0.773	0.562	0.00435153	1	Tmem100
2.05549e-07	0.613451	0.909	0.888	0.00443329	1	Pxdn
2.16709e-07	0.623153	0.807	0.685	0.00467398	1	Jag1
2.21979e-07	0.701269	0.705	0.472	0.00478764	1	Adgrg6
2.43066e-07	0.645287	0.932	0.843	0.00524244	1	Npr1
2.51699e-07	0.770913	0.534	0.213	0.00542864	1	Adamts5
2.99576e-07	0.740182	0.693	0.427	0.00646127	1	Cav1
3.13081e-07	0.756702	0.932	0.989	0.00675253	1	Icam2
3.16342e-07	0.685815	0.807	0.663	0.00682286	1	Pcsk5
3.29546e-07	0.753894	0.943	0.831	0.00710764	1	Cyr61
4.30593e-07	0.626541	0.909	0.854	0.00928703	1	Fbn1
5.87513e-07	0.610984	0.966	0.933	0.0126715	1	Armcx2
6.83491e-07	1.03977	0.818	0.775	0.0147415	1	Npr3
7.95678e-07	0.600271	0.966	0.955	0.0171612	1	Maged2
8.72915e-07	0.635094	0.909	0.888	0.018827	1	Adgrf5
9.20483e-07	0.702866	0.727	0.573	0.019853	1	Akap12
9.24851e-07	0.597046	0.977	0.966	0.0199472	1	Ctnna1
1.26656e-06	0.58418	0.932	0.865	0.0273171	1	Slc9a3r2
1.67648e-06	0.718951	0.909	0.831	0.0361584	1	Ecm1
1.76457e-06	0.721974	0.841	0.787	0.0380583	1	Dll4
2.14745e-06	0.637466	0.898	0.843	0.0463162	1	Luzp1
2.15037e-06	0.95234	0.682	0.494	0.0463791	1	Dab2
