# Supplementary material for: Spatiotemporal and Functional Heterogeneity of Hematopoietic Stem Cell-Competent Hemogenic Endothelial Cells in Mouse Embryos
Source: Front Cell Dev Biol. 2021 Aug 11;9:699263. doi: 10.3389/fcell.2021.699263 (PMC8385538; doi:10.3389/fcell.2021.699263)
Supplement: Supplementary file 5 [file Table_2.csv]

Surface proteins list
organism	ID_link	CSPA category	UP_Protein_name	UP_entry_name	CD	ENTREZ_gene_ID	Entrez genne symbol
Mouse	Q61391	1 - high confidence	Neprilysin	NEP_MOUSE	CD10	17380	Mme
Mouse	O09126	1 - high confidence	Semaphorin-4D	SEM4D_MOUSE	CD100	20354	Sema4d
Mouse	A8E0Y8	1 - high confidence	Immunoglobulin superfamily member 2	IGSF2_MOUSE	CD101	630146	Cd101
Mouse	P35330	1 - high confidence	Intercellular adhesion molecule 2	ICAM2_MOUSE	CD102	15896	Icam2
Mouse	Q60677	1 - high confidence	Integrin alpha-E	ITAE_MOUSE	CD103	16407	Itgae
Mouse	A2A863	1 - high confidence	Integrin beta-4	ITB4_MOUSE	CD104	192897	Itgb4
Mouse	Q63961	1 - high confidence	Endoglin	EGLN_MOUSE	CD105	13805	Eng
Mouse	P29533	1 - high confidence	Vascular cell adhesion protein 1	VCAM1_MOUSE	CD106	22329	Vcam1
Mouse	P11438	1 - high confidence	Lysosome-associated membrane glycoprotein 1	LAMP1_MOUSE	CD107a	16783	Lamp1
Mouse	P17047	1 - high confidence	Lysosome-associated membrane glycoprotein 2	LAMP2_MOUSE	CD107b	16784	Lamp2
Mouse	Q9QUR8	1 - high confidence	Semaphorin-7A	SEM7A_MOUSE	CD108	20361	Sema7a
Mouse	Q8R422	1 - high confidence	CD109 antigen	CD109_MOUSE	CD109	235505	Cd109
Mouse	Q9JKF6	1 - high confidence	Poliovirus receptor-related protein 1	PVRL1_MOUSE	CD111	58235	Nectin1
Mouse	P32507	1 - high confidence	Poliovirus receptor-related protein 2	PVRL2_MOUSE	CD112	19294	Nectin2
Mouse	Q9JLB9	1 - high confidence	Poliovirus receptor-related protein 3	PVRL3_MOUSE	CD113	58998	Nectin3
Mouse	P09581	1 - high confidence	Macrophage colony-stimulating factor 1 receptor	CSF1R_MOUSE	CD115	12978	Csf1r
Mouse	Q00941	1 - high confidence	Granulocyte-macrophage colony-stimulating factor receptor subunit alpha	CSF2R_MOUSE	CD116	12982	Csf2ra
Mouse	P05532	1 - high confidence	Mast/stem cell growth factor receptor	KIT_MOUSE	CD117	16590	Kit
Mouse	P42703	1 - high confidence	Leukemia inhibitory factor receptor	LIFR_MOUSE	CD118	16880	Lifr
Mouse	P24063	1 - high confidence	Integrin alpha-L	ITAL_MOUSE	CD11a	16408	Itgal
Mouse	P05555	1 - high confidence	Integrin alpha-M	ITAM_MOUSE	CD11b	16409	Itgam
Mouse	Q9QXH4	1 - high confidence	Integrin alpha-X	ITAX_MOUSE	CD11c	16411	Itgax
Mouse	Q3V0T4	1 - high confidence	Integrin alpha-D	ITAD_MOUSE	CD11d	381924	Itgad
Mouse	P13504	1 - high confidence	Interleukin-1 receptor type 1	IL1R1_MOUSE	CD121a	16177	Il1r1
Mouse	P27931	1 - high confidence	Interleukin-1 receptor type 2	IL1R2_MOUSE	CD121b	16178	Il1r2
Mouse	P26952	1 - high confidence	Interleukin-3 receptor subunit alpha	IL3RA_MOUSE	CD123	16188	Il3ra
Mouse	P16382	1 - high confidence	Interleukin-4 receptor subunit alpha	IL4RA_MOUSE	CD124	16190	Il4r
Mouse	P22272	1 - high confidence	Interleukin-6 receptor subunit alpha	IL6RA_MOUSE	CD126	16194	Il6ra
Mouse	P16872	1 - high confidence	Interleukin-7 receptor subunit alpha	IL7RA_MOUSE	CD127	16197	Il7r
Mouse	P97449	3 - unspecific	Aminopeptidase N	AMPN_MOUSE	CD13	16790	Anpep
Mouse	Q00560	1 - high confidence	Interleukin-6 receptor subunit beta	IL6RB_MOUSE	CD130	16195	Il6st
Mouse	P34902	1 - high confidence	Cytokine receptor common subunit gamma	IL2RG_MOUSE	CD132	16186	Il2rg
Mouse	O54990	1 - high confidence	Prominin-1	PROM1_MOUSE	CD133	19126	Prom1
Mouse	P47741	1 - high confidence	Tumor necrosis factor receptor superfamily member 4	TNR4_MOUSE	CD134	22163	Tnfrsf4
Mouse	P20334	1 - high confidence	Tumor necrosis factor receptor superfamily member 9	TNR9_MOUSE	CD137	21942	Tnfrsf9
Mouse	P10810	1 - high confidence	Monocyte differentiation antigen CD14	CD14_MOUSE	CD14	12475	Cd14
Mouse	P26618	1 - high confidence	Alpha-type platelet-derived growth factor receptor	PGFRA_MOUSE	CD140a	18595	Pdgfra
Mouse	P05622	1 - high confidence	Beta-type platelet-derived growth factor receptor	PGFRB_MOUSE	CD140b	18596	Pdgfrb
Mouse	P15306	1 - high confidence	Thrombomodulin	TRBM_MOUSE	CD141	21824	Thbd
Mouse	P20352	1 - high confidence	Tissue factor	TF_MOUSE	CD142	14066	F3
Mouse	P09470	1 - high confidence	Angiotensin-converting enzyme	ACE_MOUSE	CD143	11421	Ace
Mouse	P55284	1 - high confidence	Cadherin-5	CADH5_MOUSE	CD144	12562	Cdh5
Mouse	Q8R2Y2	1 - high confidence	Cell surface glycoprotein MUC18	MUC18_MOUSE	CD146	84004	Mcam
Mouse	P18572	1 - high confidence	Basigin	BASI_MOUSE	CD147	12215	Bsg
Mouse	Q64455	1 - high confidence	Receptor-type tyrosine-protein phosphatase eta	PTPRJ_MOUSE	CD148	19271	Ptprj
Mouse	Q9QUM4	1 - high confidence	Signaling lymphocytic activation molecule	SLAF1_MOUSE	CD150	27218	Slamf1
Mouse	O35566	2 - putative	CD151 antigen	CD151_MOUSE	CD151	12476	Cd151
Mouse	P09793	1 - high confidence	Cytotoxic T-lymphocyte protein 4	CTLA4_MOUSE	CD152	12477	Ctla4
Mouse	P32972	2 - putative	Tumor necrosis factor ligand superfamily member 8	TNFL8_MOUSE	CD153	21949	Tnfsf8
Mouse	Q9Z0F8	1 - high confidence	Disintegrin and metalloproteinase domain-containing protein 17	ADA17_MOUSE	CD156b	11491	Adam17
Mouse	O35598	1 - high confidence	Disintegrin and metalloproteinase domain-containing protein 10	ADA10_MOUSE	CD156c	11487	Adam10
Mouse	Q64277	1 - high confidence	ADP-ribosyl cyclase 2	BST1_MOUSE	CD157	12182	Bst1
Mouse	Q2VLH6	1 - high confidence	Scavenger receptor cysteine-rich type 1 protein M130	C163A_MOUSE	CD163	93671	Cd163
Mouse	Q9R0L9	1 - high confidence	Sialomucin core protein 24	MUC24_MOUSE	CD164	53599	Cd164
Mouse	Q61490	1 - high confidence	CD166 antigen	CD166_MOUSE	CD166	11658	Alcam
Mouse	Q62230	1 - high confidence	Sialoadhesin	SN_MOUSE	CD169	20612	Siglec1
Mouse	P11627	1 - high confidence	Neural cell adhesion molecule L1	L1CAM_MOUSE	CD171	16728	L1cam
Mouse	P97797	1 - high confidence	Tyrosine-protein phosphatase non-receptor type substrate 1	SHPS1_MOUSE	CD172a	19261	Sirpa
Mouse	P11835	1 - high confidence	Integrin beta-2	ITB2_MOUSE	CD18	16414	Itgb2
Mouse	Q62192	1 - high confidence	CD180 antigen	CD180_MOUSE	CD180	17079	Cd180
Mouse	Q04683	1 - high confidence	C-X-C chemokine receptor type 5	CXCR5_MOUSE	CD185	12145	Cxcr5
Mouse	P25918	1 - high confidence	B-lymphocyte antigen CD19	CD19_MOUSE	CD19	12478	Cd19
Mouse	P51680	1 - high confidence	C-C chemokine receptor type 4	CCR4_MOUSE	CD194	12773	Ccr4
Mouse	P47774	1 - high confidence	C-C chemokine receptor type 7	CCR7_MOUSE	CD197	12775	Ccr7
Mouse	P08920	1 - high confidence	T-cell surface antigen CD2	CD2_MOUSE	CD2	12481	Cd2
Mouse	P19437	1 - high confidence	B-lymphocyte antigen CD20	CD20_MOUSE	CD20	12482	Ms4a1
Mouse	O54901	1 - high confidence	OX-2 membrane glycoprotein	OX2G_MOUSE	CD200	17470	Cd200
Mouse	Q64695	1 - high confidence	Endothelial protein C receptor	EPCR_MOUSE	CD201	19124	Procr
Mouse	Q02858	1 - high confidence	Angiopoietin-1 receptor	TIE2_MOUSE	CD202b	0	Tek
Mouse	P06802	1 - high confidence	Ectonucleotide pyrophosphatase/phosphodiesterase family member 1	ENPP1_MOUSE	CD203a	18605	Enpp1
Mouse	Q6DYE8	1 - high confidence	Ectonucleotide pyrophosphatase/phosphodiesterase family member 3	ENPP3_MOUSE	CD203c	209558	Enpp3
Mouse	P30204	2 - putative	Macrophage scavenger receptor types I and II	MSRE_MOUSE	CD204	20288	Msr1
Mouse	Q60767	1 - high confidence	Lymphocyte antigen 75	LY75_MOUSE	CD205	17076	Ly75
Mouse	Q61830	1 - high confidence	Macrophage mannose receptor 1	MRC1_MOUSE	CD206	17533	Mrc1
Mouse	P19070	1 - high confidence	Complement receptor type 2	CR2_MOUSE	CD21	12902	Cr2
Mouse	Q60837	1 - high confidence	Interleukin-12 receptor subunit beta-1	I12R1_MOUSE	CD212	16161	Il12rb1
Mouse	Q60943	1 - high confidence	Interleukin-17 receptor A	I17RA_MOUSE	CD217	16172	Il17ra
Mouse	Q61098	1 - high confidence	Interleukin-18 receptor 1	IL18R_MOUSE	CD218a	16182	Il18r1
Mouse	P35329	1 - high confidence	B-cell receptor CD22	CD22_MOUSE	CD22	12483	Cd22
Mouse	P15208	1 - high confidence	Insulin receptor	INSR_MOUSE	CD220	16337	Insr
Mouse	Q60751	1 - high confidence	Insulin-like growth factor 1 receptor	IGF1R_MOUSE	CD221	16001	Igf1r
Mouse	Q07113	1 - high confidence	Cation-independent mannose-6-phosphate receptor	MPRI_MOUSE	CD222	16004	Igf2r
Mouse	Q61790	1 - high confidence	Lymphocyte activation gene 3 protein	LAG3_MOUSE	CD223	16768	Lag3
Mouse	Q60928	2 - putative	Gamma-glutamyltranspeptidase 1	GGT1_MOUSE	CD224	14598	Ggt1
Mouse	Q8K4F0	1 - high confidence	CD226 antigen	CD226_MOUSE	CD226	225825	Cd226
Mouse	Q02496	1 - high confidence	Mucin-1	MUC1_MOUSE	CD227	17829	Muc1
Mouse	Q9R0R1	1 - high confidence	Melanotransferrin	TRFM_MOUSE	CD228	30060	Meltf
Mouse	Q01965	1 - high confidence	T-lymphocyte surface antigen Ly-9	LY9_MOUSE	CD229	17085	Ly9
Mouse	P20693	1 - high confidence	Low affinity immunoglobulin epsilon Fc receptor	FCER2_MOUSE	CD23	14128	Fcer2
Mouse	P04925	1 - high confidence	Major prion protein	PRIO_MOUSE	CD230	19122	Prnp
Mouse	Q62283	2 - putative	Tetraspanin-7	TSN7_MOUSE	CD231	21912	Tspan7
Mouse	Q9QZC2	1 - high confidence	Plexin-C1	PLXC1_MOUSE	CD232	54712	Plxnc1
Mouse	P24807	1 - high confidence	Signal transducer CD24	CD24_MOUSE	CD24	12484	Cd24
Mouse	Q9QUT0	2 - putative	Ammonium transporter Rh type A	RHAG_MOUSE	CD241	19743	Rhag
Mouse	Q07763	1 - high confidence	Natural killer cell receptor 2B4	CD244_MOUSE	CD244	18106	Cd244
Mouse	P97793	1 - high confidence	ALK tyrosine kinase receptor	ALK_MOUSE	CD246	11682	Alk
Mouse	P16406	2 - putative	Glutamyl aminopeptidase	AMPE_MOUSE	CD249	13809	Enpep
Mouse	P01590	1 - high confidence	Interleukin-2 receptor subunit alpha	IL2RA_MOUSE	CD25	16184	Il2ra
Mouse	O35235	1 - high confidence	Tumor necrosis factor ligand superfamily member 11	TNF11_MOUSE	CD254	21943	Tnfsf11
Mouse	P28843	1 - high confidence	Dipeptidyl peptidase 4	DPP4_MOUSE	CD26	13482	Dpp4
Mouse	Q9QZM4	1 - high confidence	Tumor necrosis factor receptor superfamily member 10B	TR10B_MOUSE	CD262	21933	Tnfrsf10b
Mouse	P41272	1 - high confidence	CD27 antigen	CD27_MOUSE	CD27	21940	Cd27
Mouse	Q9WUL5	1 - high confidence	Programmed cell death 1 ligand 2	PD1L2_MOUSE	CD273	58205	Pdcd1lg2
Mouse	Q9EP73	1 - high confidence	Programmed cell death 1 ligand 1	PD1L1_MOUSE	CD274	60533	Cd274
Mouse	Q9JHJ8	1 - high confidence	ICOS ligand	ICOSL_MOUSE	CD275	50723	Icoslg
Mouse	Q8VE98	1 - high confidence	CD276 antigen	CD276_MOUSE	CD276	102657	Cd276
Mouse	Q02242	1 - high confidence	Programmed cell death protein 1	PDCD1_MOUSE	CD279	18566	Pdcd1
Mouse	P31041	1 - high confidence	T-cell-specific surface glycoprotein CD28	CD28_MOUSE	CD28	12487	Cd28
Mouse	Q64449	1 - high confidence	C-type mannose receptor 2	MRC2_MOUSE	CD280	17534	Mrc2
Mouse	Q9EPQ1	1 - high confidence	Toll-like receptor 1	TLR1_MOUSE	CD281	21897	Tlr1
Mouse	Q9QUN7	1 - high confidence	Toll-like receptor 2	TLR2_MOUSE	CD282	24088	Tlr2
Mouse	Q9QUK6	1 - high confidence	Toll-like receptor 4	TLR4_MOUSE	CD284	21898	Tlr4
Mouse	Q9EPW9	1 - high confidence	Toll-like receptor 6	TLR6_MOUSE	CD286	21899	Tlr6
Mouse	P58682	1 - high confidence	Toll-like receptor 8	TLR8_MOUSE	CD288	170744	Tlr8
Mouse	P09055	1 - high confidence	Integrin beta-1	ITB1_MOUSE	CD29	16412	Itgb1
Mouse	P97370	1 - high confidence	Sodium/potassium-transporting ATPase subunit beta-3	AT1B3_MOUSE	CD298	11933	Atp1b3
Mouse	Q60846	1 - high confidence	Tumor necrosis factor receptor superfamily member 8	TNR8_MOUSE	CD30	21941	Tnfrsf8
Mouse	Q9DCG2	1 - high confidence	CD302 antigen	CD302_MOUSE	CD302	66205	Cd302
Mouse	P97333	1 - high confidence	Neuropilin-1	NRP1_MOUSE	CD304	18186	Nrp1
Mouse	Q8BG84	1 - high confidence	Leukocyte-associated immunoglobulin-like receptor 1	LAIR1_MOUSE	CD305	52855	Lair1
Mouse	P35918	1 - high confidence	Vascular endothelial growth factor receptor 2	VGFR2_MOUSE	CD309	16542	Kdr
Mouse	Q08481	1 - high confidence	Platelet endothelial cell adhesion molecule	PECA1_MOUSE	CD31	18613	Pecam1
Mouse	Q9WV91	1 - high confidence	Prostaglandin F2 receptor negative regulator	FPRP_MOUSE	CD315	19221	Ptgfrn
Mouse	Q8R366	1 - high confidence	Immunoglobulin superfamily member 8	IGSF8_MOUSE	CD316	140559	Igsf8
Mouse	Q8R2Q8	1 - high confidence	Bone marrow stromal antigen 2	BST2_MOUSE	CD317	69550	Bst2
Mouse	Q5U462	1 - high confidence	CUB domain-containing protein 1	CDCP1_MOUSE	CD318	109332	Cdcp1
Mouse	P08101	1 - high confidence	Low affinity immunoglobulin gamma Fc region receptor II	FCGR2_MOUSE	CD32	14130	Fcgr2
Mouse	Q9Z1P5	1 - high confidence	CD320 antigen	CD320_MOUSE	CD320	54219	Cd320
Mouse	O88792	1 - high confidence	Junctional adhesion molecule A	JAM1_MOUSE	CD321	16456	F11r
Mouse	Q9JI59	1 - high confidence	Junctional adhesion molecule B	JAM2_MOUSE	CD322	67374	Jam2
Mouse	P09803	1 - high confidence	Cadherin-1	CADH1_MOUSE	CD324	12550	Cdh1
Mouse	P15116	1 - high confidence	Cadherin-2	CADH2_MOUSE	CD325	12558	Cdh2
Mouse	Q99JW5	1 - high confidence	Epithelial cell adhesion molecule	EPCAM_MOUSE	CD326	17075	Epcam
Mouse	Q63994	1 - high confidence	Myeloid cell surface antigen CD33	CD33_MOUSE	CD33	12489	Cd33
Mouse	P16092	1 - high confidence	Basic fibroblast growth factor receptor 1	FGFR1_MOUSE	CD331	14182	Fgfr1
Mouse	P21803	1 - high confidence	Fibroblast growth factor receptor 2	FGFR2_MOUSE	CD332	14183	Fgfr2
Mouse	Q61851	1 - high confidence	Fibroblast growth factor receptor 3	FGFR3_MOUSE	CD333	14184	Fgfr3
Mouse	Q9QXX0	1 - high confidence	Protein jagged-1	JAG1_MOUSE	CD339	16449	Jag1
Mouse	Q64314	1 - high confidence	Hematopoietic progenitor cell antigen CD34	CD34_MOUSE	CD34	12490	Cd34
Mouse	P70424	1 - high confidence	Receptor tyrosine-protein kinase erbB-2	ERBB2_MOUSE	CD340	13866	Erbb2
Mouse	Q9R216	1 - high confidence	Frizzled-9	FZD9_MOUSE	CD349	14371	Fzd9
Mouse	Q08857	2 - putative	Platelet glycoprotein 4	CD36_MOUSE	CD36	12491	Cd36
Mouse	Q61470	2 - putative	Leukocyte antigen CD37	CD37_MOUSE	CD37	12493	Cd37
Mouse	P56528	2 - putative	ADP-ribosyl cyclase 1	CD38_MOUSE	CD38	12494	Cd38
Mouse	P55772	2 - putative	Ectonucleoside triphosphate diphosphohydrolase 1	ENTP1_MOUSE	CD39	12495	Entpd1
Mouse	P04235	1 - high confidence	T-cell surface glycoprotein CD3 delta chain	CD3D_MOUSE	CD3d	12500	Cd3d
Mouse	P11942	1 - high confidence	T-cell surface glycoprotein CD3 gamma chain	CD3G_MOUSE	CD3g	12502	Cd3g
Mouse	P06332	1 - high confidence	T-cell surface glycoprotein CD4	CD4_MOUSE	CD4	12504	Cd4
Mouse	P27512	1 - high confidence	Tumor necrosis factor receptor superfamily member 5	TNR5_MOUSE	CD40	21939	Cd40
Mouse	O88186	1 - high confidence	Platelet glycoprotein IX	GPIX_MOUSE	CD42a	54368	Gp9
Mouse	O08742	1 - high confidence	Platelet glycoprotein V	GPV_MOUSE	CD42d	14729	Gp5
Mouse	P15379	1 - high confidence	CD44 antigen	CD44_MOUSE	CD44	12505	Cd44
Mouse	P06800	1 - high confidence	Receptor-type tyrosine-protein phosphatase C	PTPRC_MOUSE	CD45	19264	Ptprc
Mouse	Q61735	1 - high confidence	Leukocyte surface antigen CD47	CD47_MOUSE	CD47	16423	Cd47
Mouse	P18181	1 - high confidence	CD48 antigen	CD48_MOUSE	CD48	12506	Cd48
Mouse	Q3V3R4	1 - high confidence	Integrin alpha-1	ITA1_MOUSE	CD49a	109700	Itga1
Mouse	Q62469	1 - high confidence	Integrin alpha-2	ITA2_MOUSE	CD49b	16398	Itga2
Mouse	Q62470	1 - high confidence	Integrin alpha-3	ITA3_MOUSE	CD49c	16400	Itga3
Mouse	Q00651	1 - high confidence	Integrin alpha-4	ITA4_MOUSE	CD49d	16401	Itga4
Mouse	P11688	1 - high confidence	Integrin alpha-5	ITA5_MOUSE	CD49e	16402	Itga5
Mouse	Q61739	1 - high confidence	Integrin alpha-6	ITA6_MOUSE	CD49f	16403	Itga6
Mouse	P13379	1 - high confidence	T-cell surface glycoprotein CD5	CD5_MOUSE	CD5	12507	Cd5
Mouse	P43406	1 - high confidence	Integrin alpha-V	ITAV_MOUSE	CD51	16410	Itgav
Mouse	Q61451	2 - putative	Leukocyte surface antigen CD53	CD53_MOUSE	CD53	12508	Cd53
Mouse	P13597	1 - high confidence	Intercellular adhesion molecule 1	ICAM1_MOUSE	CD54	15894	Icam1
Mouse	P13595	1 - high confidence	Neural cell adhesion molecule 1	NCAM1_MOUSE	CD56	17967	Ncam1
Mouse	Q61003	1 - high confidence	T-cell differentiation antigen CD6	CD6_MOUSE	CD6	12511	Cd6
Mouse	O54890	1 - high confidence	Integrin beta-3	ITB3_MOUSE	CD61	16416	Itgb3
Mouse	P18337	1 - high confidence	L-selectin	LYAM1_MOUSE	CD62L	20343	Sell
Mouse	P41731	1 - high confidence	CD63 antigen	CD63_MOUSE	CD63	12512	Cd63
Mouse	P26151	1 - high confidence	High affinity immunoglobulin gamma Fc receptor I	FCGR1_MOUSE	CD64	14129	Fcgr1
Mouse	P31809	1 - high confidence	Carcinoembryonic antigen-related cell adhesion molecule 1	CEAM1_MOUSE	CD66a	26365	Ceacam1
Mouse	P37217	2 - putative	Early activation antigen CD69	CD69_MOUSE	CD69	12515	Cd69
Mouse	Q62351	1 - high confidence	Transferrin receptor protein 1	TFR1_MOUSE	CD71	22042	Tfrc
Mouse	P21855	2 - putative	B-cell differentiation antigen CD72	CD72_MOUSE	CD72	12517	Cd72
Mouse	Q7TSA3	1 - high confidence	B- and T-lymphocyte attenuator	BTLA_MOUSE	CD727	208154	Btla
Mouse	Q61503	1 - high confidence	5'-nucleotidase	5NTD_MOUSE	CD73	23959	Nt5e
Mouse	P04441	2 - putative	H-2 class II histocompatibility antigen gamma chain	HG2A_MOUSE	CD74	16149	Cd74
Mouse	P11911	1 - high confidence	B-cell antigen receptor complex-associated protein alpha chain	CD79A_MOUSE	CD79a	12518	Cd79a
Mouse	P15530	1 - high confidence	B-cell antigen receptor complex-associated protein beta chain	CD79B_MOUSE	CD79b	15985	Cd79b
Mouse	Q00609	1 - high confidence	T-lymphocyte activation antigen CD80	CD80_MOUSE	CD80	12519	Cd80
Mouse	P40237	2 - putative	CD82 antigen	CD82_MOUSE	CD82	12521	Cd82
Mouse	Q18PI6	1 - high confidence	SLAM family member 5	SLAF5_MOUSE	CD84	12523	Cd84
Mouse	Q64281	1 - high confidence	Leukocyte immunoglobulin-like receptor subfamily B member 4	LIRB4_MOUSE	CD85k	14728	Lilrb4
Mouse	P42082	1 - high confidence	T-lymphocyte activation antigen CD86	CD86_MOUSE	CD86	12524	Cd86
Mouse	P35456	1 - high confidence	Urokinase plasminogen activator surface receptor	UPAR_MOUSE	CD87	18793	Plaur
Mouse	P01731	1 - high confidence	T-cell surface glycoprotein CD8 alpha chain	CD8A_MOUSE	CD8a	12525	Cd8a
Mouse	P10300	1 - high confidence	T-cell surface glycoprotein CD8 beta chain	CD8B_MOUSE	CD8b	12526	Cd8b
Mouse	P01831	1 - high confidence	Thy-1 membrane glycoprotein	THY1_MOUSE	CD90	21838	Thy1
Mouse	Q91ZX7	1 - high confidence	Prolow-density lipoprotein receptor-related protein 1	LRP1_MOUSE	CD91	16971	Lrp1
Mouse	Q6X893	1 - high confidence	Choline transporter-like protein 1	CTL1_MOUSE	CD92	100434	Slc44a1
Mouse	O89103	1 - high confidence	Complement component C1q receptor	C1QR1_MOUSE	CD93	17064	Cd93
Mouse	P25446	1 - high confidence	Tumor necrosis factor receptor superfamily member 6	TNR6_MOUSE	CD95	14102	Fas
Mouse	Q3U0X8	1 - high confidence	T-cell surface protein tactile	TACT_MOUSE	CD96	84544	Cd96
Mouse	Q9Z0M6	1 - high confidence	CD97 antigen	CD97_MOUSE	CD97	26364	Cd97
Mouse	P10852	1 - high confidence	4F2 cell-surface antigen heavy chain	4F2_MOUSE	CD98	17254	Slc3a2
Mouse	Q61190	1 - high confidence	Interleukin-10 receptor subunit beta	I10R2_MOUSE	CDw210b	16155	Il10rb
Mouse	P17182	1 - high confidence	Alpha-enolase	ENOA_MOUSE	no	13806	Eno1
Mouse	P68040	1 - high confidence	Guanine nucleotide-binding protein subunit beta-2-like 1	GBLP_MOUSE	no	14694	Rack1
Mouse	P97321	1 - high confidence	Seprase	SEPR_MOUSE	no	14089	Fap
Mouse	Q60932	1 - high confidence	Voltage-dependent anion-selective channel protein 1	VDAC1_MOUSE	no	22333	Vdac1
Mouse	Q9Z1Q5	1 - high confidence	Chloride intracellular channel protein 1	CLIC1_MOUSE	no	114584	Clic1
Mouse	Q8C3Q5	1 - high confidence	Protein shisa-6-like	SHS6L_MOUSE	no	232813	Shisa7
Mouse	Q7TN16	1 - high confidence	Hedgehog-interacting protein	HHIP_MOUSE	no	15245	Hhip
Mouse	P84091	1 - high confidence	AP-2 complex subunit mu	AP2M1_MOUSE	no	11773	Ap2m1
Mouse	Q8C8R3	1 - high confidence	Ankyrin-2	ANK2_MOUSE	no	109676	Ank2
Mouse	Q3TNL8	1 - high confidence	Inositol 1,4,5-triphosphate receptor-interacting protein	IPRI_MOUSE	no	414801	Itprip
Mouse	P01898	1 - high confidence	H-2 class I histocompatibility antigen, Q10 alpha chain	HA10_MOUSE	no	15007	H2-Q10
Mouse	A6H584	1 - high confidence	Collagen alpha-5(VI) chain	CO6A5_MOUSE	no	665033	Col6a5
Mouse	O08665	1 - high confidence	Semaphorin-3A	SEM3A_MOUSE	no	20346	Sema3a
Mouse	O70340	1 - high confidence	Neuronal pentraxin-2	NPTX2_MOUSE	no	53324	Nptx2
Mouse	P01872	1 - high confidence	Ig mu chain C region secreted form	IGHM_MOUSE	no	16019	Ighm
Mouse	P01881	1 - high confidence	Ig delta chain C region secreted form	IGHD_MOUSE	no	0	#N/A
Mouse	P02468	1 - high confidence	Laminin subunit gamma-1	LAMC1_MOUSE	no	226519	Lamc1
Mouse	P02469	1 - high confidence	Laminin subunit beta-1	LAMB1_MOUSE	no	16777	Lamb1
Mouse	P07356	1 - high confidence	Annexin A2	ANXA2_MOUSE	no	12306	Anxa2
Mouse	P11276	1 - high confidence	Fibronectin	FINC_MOUSE	no	14268	Fn1
Mouse	P19137	1 - high confidence	Laminin subunit alpha-1	LAMA1_MOUSE	no	16772	Lama1
Mouse	P21956	1 - high confidence	Lactadherin	MFGM_MOUSE	no	17304	Mfge8
Mouse	P24383	1 - high confidence	Protein Wnt-7a	WNT7A_MOUSE	no	22421	Wnt7a
Mouse	P28047	1 - high confidence	Protein Wnt-7b	WNT7B_MOUSE	no	22422	Wnt7b
Mouse	P28798	1 - high confidence	Granulins	GRN_MOUSE	no	14824	Grn
Mouse	P29699	1 - high confidence	Alpha-2-HS-glycoprotein	FETUA_MOUSE	no	11625	Ahsg
Mouse	P37889	1 - high confidence	Fibulin-2	FBLN2_MOUSE	no	14115	Fbln2
Mouse	P39061	1 - high confidence	Collagen alpha-1(XVIII) chain [Cleaved into: Endostatin]	COIA1_MOUSE	no	12822	Col18a1
Mouse	P55065	1 - high confidence	Phospholipid transfer protein	PLTP_MOUSE	no	18830	Pltp
Mouse	P55066	1 - high confidence	Neurocan core protein	NCAN_MOUSE	no	13004	Ncan
Mouse	P58022	1 - high confidence	Lysyl oxidase homolog 2	LOXL2_MOUSE	no	94352	Loxl2
Mouse	P58242	1 - high confidence	Acid sphingomyelinase-like phosphodiesterase 3b	ASM3B_MOUSE	no	100340	Smpdl3b
Mouse	P62960	1 - high confidence	Nuclease-sensitive element-binding protein 1	YBOX1_MOUSE	no	22608	Ybx1
Mouse	P98086	1 - high confidence	Complement C1q subcomponent subunit A	C1QA_MOUSE	no	12259	C1qa
Mouse	Q00493	1 - high confidence	Carboxypeptidase E	CBPE_MOUSE	no	12876	Cpe
Mouse	Q02788	1 - high confidence	Collagen alpha-2(VI) chain	CO6A2_MOUSE	no	12834	Col6a2
Mouse	Q03311	1 - high confidence	Cholinesterase	CHLE_MOUSE	no	12038	Bche
Mouse	Q04857	1 - high confidence	Collagen alpha-1(VI) chain	CO6A1_MOUSE	no	12833	Col6a1
Mouse	Q05793	1 - high confidence	Basement membrane-specific heparan sulfate proteoglycan core protein	PGBM_MOUSE	no	15530	Hspg2
Mouse	Q06890	1 - high confidence	Clusterin	CLUS_MOUSE	no	12759	Clu
Mouse	Q07797	1 - high confidence	Galectin-3-binding protein	LG3BP_MOUSE	no	19039	Lgals3bp
Mouse	Q3UQ28	1 - high confidence	Peroxidasin homolog	PXDN_MOUSE	no	69675	Pxdn
Mouse	Q3V1M1	1 - high confidence	Immunoglobulin superfamily member 10	IGS10_MOUSE	no	242050	Igsf10
Mouse	Q3V1T4	1 - high confidence	Prolyl 3-hydroxylase 1	P3H1_MOUSE	no	56401	P3h1
Mouse	Q60675	1 - high confidence	Laminin subunit alpha-2	LAMA2_MOUSE	no	16773	Lama2
Mouse	Q60847	1 - high confidence	Collagen alpha-1(XII) chain	COCA1_MOUSE	no	12816	Col12a1
Mouse	Q61001	1 - high confidence	Laminin subunit alpha-5	LAMA5_MOUSE	no	16776	Lama5
Mouse	Q61147	1 - high confidence	Ceruloplasmin	CERU_MOUSE	no	12870	Cp
Mouse	Q61292	1 - high confidence	Laminin subunit beta-2	LAMB2_MOUSE	no	16779	Lamb2
Mouse	Q61554	1 - high confidence	Fibrillin-1	FBN1_MOUSE	no	14118	Fbn1
Mouse	Q61555	1 - high confidence	Fibrillin-2	FBN2_MOUSE	no	14119	Fbn2
Mouse	Q61838	1 - high confidence	Alpha-2-macroglobulin	A2M_MOUSE	no	232345	Pzp
Mouse	Q66PY1	1 - high confidence	Signal peptide, CUB and EGF-like domain-containing protein 3	SCUB3_MOUSE	no	268935	Scube3
Mouse	Q6DFY8	1 - high confidence	Protein FAM5B	FAM5B_MOUSE	no	240843	Brinp2
Mouse	Q80T21	1 - high confidence	ADAMTS-like protein 4	ATL4_MOUSE	no	229595	Adamtsl4
Mouse	Q80YX1	1 - high confidence	Tenascin	TENA_MOUSE	no	21923	Tnc
Mouse	Q8BHE5	1 - high confidence	Bone morphogenetic protein 3	BMP3_MOUSE	no	110075	Bmp3
Mouse	Q8BZ64	1 - high confidence	Tectonic-1	TECT1_MOUSE	no	654470	Tctn1
Mouse	Q8C6K9	1 - high confidence	Collagen alpha-6(VI) chain	CO6A6_MOUSE	no	245026	Col6a6
Mouse	Q8CG19	1 - high confidence	Latent-transforming growth factor beta-binding protein 1	LTBP1_MOUSE	no	268977	Ltbp1
Mouse	Q8HW98	1 - high confidence	IgLON family member 5	IGLO5_MOUSE	no	210094	Iglon5
Mouse	Q8K482	1 - high confidence	EMILIN-2	EMIL2_MOUSE	no	246707	Emilin2
Mouse	Q91VF5	1 - high confidence	EMI domain-containing protein 1	EMID1_MOUSE	no	140703	Emid1
Mouse	Q99K41	1 - high confidence	EMILIN-1	EMIL1_MOUSE	no	100952	Emilin1
Mouse	Q9CQN4	1 - high confidence	Sclerostin domain-containing protein 1	SOSD1_MOUSE	no	66042	Sostdc1
Mouse	Q9D1H9	1 - high confidence	Microfibril-associated glycoprotein 4	MFAP4_MOUSE	no	76293	Mfap4
Mouse	Q9D6X6	1 - high confidence	Serine protease 23	PRS23_MOUSE	no	76453	Prss23
Mouse	Q9DB72	1 - high confidence	BTB/POZ domain-containing protein 17	BTBDH_MOUSE	no	72014	Btbd17
Mouse	Q9JIF7	1 - high confidence	Coatomer subunit beta	COPB_MOUSE	no	70349	Copb1
Mouse	Q9JM58	1 - high confidence	Cytokine receptor-like factor 1	CRLF1_MOUSE	no	12931	Crlf1
Mouse	Q9QZJ6	1 - high confidence	Microfibrillar-associated protein 5	MFAP5_MOUSE	no	50530	Mfap5
Mouse	Q9R045	1 - high confidence	Angiopoietin-related protein 2	ANGL2_MOUSE	no	26360	Angptl2
Mouse	Q9R1B9	1 - high confidence	Slit homolog 2 protein	SLIT2_MOUSE	no	20563	Slit2
Mouse	Q9WVG5	1 - high confidence	Endothelial lipase	LIPE_MOUSE	no	16891	Lipg
Mouse	Q9Z0L8	1 - high confidence	Gamma-glutamyl hydrolase	GGH_MOUSE	no	14590	Ggh
Mouse	Q9Z1P8	1 - high confidence	Angiopoietin-related protein 4	ANGL4_MOUSE	no	57875	Angptl4
Mouse	B2RPV6	1 - high confidence	Multimerin-1	MMRN1_MOUSE	no	70945	Mmrn1
Mouse	P0C7W3	1 - high confidence	Prosalusin	TOR2X_MOUSE	no	30933	Tor2a
Mouse	P29788	1 - high confidence	Vitronectin	VTNC_MOUSE	no	22370	Vtn
Mouse	Q62059	1 - high confidence	Versican core protein	CSPG2_MOUSE	no	13003	Vcan
Mouse	Q6GQT1	1 - high confidence	Alpha-2-macroglobulin-P	A2MP_MOUSE	no	232345	A2m
Mouse	P11087	1 - high confidence	Collagen alpha-1(I) chain	CO1A1_MOUSE	no	12842	Col1a1
Mouse	O88783	1 - high confidence	Coagulation factor V	FA5_MOUSE	no	14067	F5
Mouse	Q7TNR6	1 - high confidence	Immunoglobulin superfamily member 21	IGS21_MOUSE	no	230868	Igsf21
Mouse	Q8BM13	1 - high confidence	Noelin-2	NOE2_MOUSE	no	244723	Olfm2
Mouse	Q8K4Z0	1 - high confidence	Leucine-rich repeat LGI family member 2	LGI2_MOUSE	no	246316	Lgi2
Mouse	O08538	1 - high confidence	Angiopoietin-1	ANGP1_MOUSE	no	11600	Angpt1
Mouse	Q9Z100	1 - high confidence	Probable carboxypeptidase X1	CPXM1_MOUSE	no	56264	Cpxm1
Mouse	O09118	1 - high confidence	Netrin-1	NET1_MOUSE	no	18208	Ntn1
Mouse	P04426	1 - high confidence	Proto-oncogene Wnt-1	WNT1_MOUSE	no	22408	Wnt1
Mouse	Q3UTY6	1 - high confidence	Thrombospondin type-1 domain-containing protein 4	THSD4_MOUSE	no	207596	Thsd4
Mouse	Q8CI19	1 - high confidence	Platelet-derived growth factor C	PDGFC_MOUSE	no	54635	Pdgfc
Mouse	Q8K4G1	1 - high confidence	Latent-transforming growth factor beta-binding protein 4	LTBP4_MOUSE	no	108075	Ltbp4
Mouse	Q9ER58	1 - high confidence	Testican-2	TICN2_MOUSE	no	94214	Spock2
Mouse	Q9JJS0	1 - high confidence	Signal peptide, CUB and EGF-like domain-containing protein 2	SCUB2_MOUSE	no	56788	Scube2
Mouse	Q99M71	1 - high confidence	Mammalian ependymin-related protein 1	EPDR1_MOUSE	no	105298	Epdr1
Mouse	Q07104	1 - high confidence	Growth/differentiation factor 3	GDF3_MOUSE	no	14562	Gdf3
Mouse	O54819	1 - high confidence	Tissue factor pathway inhibitor	TFPI1_MOUSE	no	21788	Tfpi
Mouse	O88322	1 - high confidence	Nidogen-2	NID2_MOUSE	no	18074	Nid2
Mouse	P01868	1 - high confidence	Ig gamma-1 chain C region secreted form	IGHG1_MOUSE	no	16017	Ighg1
Mouse	P12032	1 - high confidence	Metalloproteinase inhibitor 1	TIMP1_MOUSE	no	21857	Timp1
Mouse	P28665	1 - high confidence	Murinoglobulin-1	MUG1_MOUSE	no	17836	Mug1
Mouse	P54751	1 - high confidence	CMP-N-acetylneuraminate-beta-galactosamide-alpha-2,3-sialyltransferase 1	SIA4A_MOUSE	no	20442	St3gal1
Mouse	Q61207	1 - high confidence	Sulfated glycoprotein 1	SAP_MOUSE	no	19156	Psap
Mouse	Q62356	1 - high confidence	Follistatin-related protein 1	FSTL1_MOUSE	no	14314	Fstl1
Mouse	Q99MQ4	1 - high confidence	Asporin	ASPN_MOUSE	no	66695	Aspn
Mouse	Q9CYD3	1 - high confidence	Cartilage-associated protein	CRTAP_MOUSE	no	56693	Crtap
Mouse	A2AVA0	1 - high confidence	Sushi, von Willebrand factor type A, EGF and pentraxin domain-containing protein 1	SVEP1_MOUSE	no	64817	Svep1
Mouse	Q8CIF4	1 - high confidence	Biotinidase	BTD_MOUSE	no	26363	Btd
Mouse	Q8R2G6	1 - high confidence	Coiled-coil domain-containing protein 80	CCD80_MOUSE	no	67896	Ccdc80
Mouse	Q920C1	1 - high confidence	Chordin-like protein 1	CRDL1_MOUSE	no	83453	Chrdl1
Mouse	Q8BTG6	1 - high confidence	UPF0454 protein C12orf49 homolog	CL049_MOUSE	no	76792	#N/A
Mouse	Q60963	1 - high confidence	Platelet-activating factor acetylhydrolase	PAFA_MOUSE	no	27226	Pla2g7
Mouse	P04769	1 - high confidence	Prolactin-7D1	PR7D1_MOUSE	no	18814	Prl7d1
Mouse	P28481	1 - high confidence	Collagen alpha-1(II) chain	CO2A1_MOUSE	no	12824	Col2a1
Mouse	P47878	1 - high confidence	Insulin-like growth factor-binding protein 3	IBP3_MOUSE	no	16009	Igfbp3
Mouse	Q62181	1 - high confidence	Semaphorin-3C	SEM3C_MOUSE	no	20348	Sema3c
Mouse	Q64527	1 - high confidence	Protein Wnt-8a	WNT8A_MOUSE	no	20890	Wnt8a
Mouse	Q8VCC9	1 - high confidence	Spondin-1	SPON1_MOUSE	no	233744	Spon1
Mouse	Q920A5	1 - high confidence	Retinoid-inducible serine carboxypeptidase	RISC_MOUSE	no	74617	Scpep1
Mouse	O88207	1 - high confidence	Collagen alpha-1(V) chain	CO5A1_MOUSE	no	12831	Col5a1
Mouse	Q8BLX7	1 - high confidence	Collagen alpha-1(XVI) chain	COGA1_MOUSE	no	107581	Col16a1
Mouse	P50427	1 - high confidence	Steryl-sulfatase	STS_MOUSE	no	20905	Sts
Mouse	Q9DAY5	1 - high confidence	UPF0669 protein C6orf120 homolog	CF120_MOUSE	no	67912	#N/A
Mouse	P04202	1 - high confidence	Transforming growth factor beta-1	TGFB1_MOUSE	no	21803	Tgfb1
Mouse	P52430	1 - high confidence	Serum paraoxonase/arylesterase 1	PON1_MOUSE	no	18979	Pon1
Mouse	Q61508	1 - high confidence	Extracellular matrix protein 1	ECM1_MOUSE	no	13601	Ecm1
Mouse	P28653	1 - high confidence	Biglycan	PGS1_MOUSE	no	12111	Bgn
Mouse	Q80TR4	1 - high confidence	Slit homolog 1 protein	SLIT1_MOUSE	no	20562	Slit1
Mouse	P21844	1 - high confidence	Chymase	CMA1_MOUSE	no	17228	Cma1
Mouse	P51885	1 - high confidence	Lumican	LUM_MOUSE	no	17022	Lum
Mouse	Q8BJD1	1 - high confidence	Inter-alpha-trypsin inhibitor heavy chain H5	ITIH5_MOUSE	no	209378	Itih5
Mouse	P11032	1 - high confidence	Granzyme A	GRAA_MOUSE	no	14938	Gzma
Mouse	P22725	1 - high confidence	Protein Wnt-5a	WNT5A_MOUSE	no	22418	Wnt5a
Mouse	Q61361	1 - high confidence	Brevican core protein	PGCB_MOUSE	no	12032	Bcan
Mouse	P28654	1 - high confidence	Decorin	PGS2_MOUSE	no	13179	Dcn
Mouse	Q62009	1 - high confidence	Periostin	POSTN_MOUSE	no	50706	Postn
Mouse	P02772	1 - high confidence	Alpha-fetoprotein	FETA_MOUSE	no	11576	Afp
Mouse	P63075	1 - high confidence	Fibroblast growth factor 17	FGF17_MOUSE	no	14171	Fgf17
Mouse	P97927	1 - high confidence	Laminin subunit alpha-4	LAMA4_MOUSE	no	16775	Lama4
Mouse	P10493	1 - high confidence	Nidogen-1	NID1_MOUSE	no	18073	Nid1
Mouse	Q9QUN9	1 - high confidence	Dickkopf-related protein 3	DKK3_MOUSE	no	50781	Dkk3
Mouse	P50608	1 - high confidence	Fibromodulin	FMOD_MOUSE	no	14264	Fmod
Mouse	Q9WVB4	1 - high confidence	Slit homolog 3 protein	SLIT3_MOUSE	no	20564	Slit3
Mouse	P98064	1 - high confidence	Mannan-binding lectin serine protease 1	MASP1_MOUSE	no	17174	Masp1
Mouse	Q9EQF4	1 - high confidence	Probable folate receptor delta	FOLR4_MOUSE	no	64931	Izumo1r
Mouse	Q9JM99	1 - high confidence	Proteoglycan 4	PRG4_MOUSE	no	96875	Prg4
Mouse	P08121	1 - high confidence	Collagen alpha-1(III) chain	CO3A1_MOUSE	no	12825	Col3a1
Mouse	P11214	1 - high confidence	Tissue-type plasminogen activator	TPA_MOUSE	no	18791	Plat
Mouse	O88998	1 - high confidence	Noelin	NOE1_MOUSE	no	56177	Olfm1
Mouse	P18242	1 - high confidence	Cathepsin D	CATD_MOUSE	no	13033	Ctsd
Mouse	P61979	1 - high confidence	Heterogeneous nuclear ribonucleoprotein K	HNRPK_MOUSE	no	15387	Hnrnpk
Mouse	P98063	1 - high confidence	Bone morphogenetic protein 1	BMP1_MOUSE	no	12153	Bmp1
Mouse	O35887	1 - high confidence	Calumenin	CALU_MOUSE	no	12321	Calu
Mouse	P10605	1 - high confidence	Cathepsin B	CATB_MOUSE	no	13030	Ctsb
Mouse	O08842	1 - high confidence	GDNF family receptor alpha-2	GFRA2_MOUSE	no	14586	Gfra2
Mouse	O35632	1 - high confidence	Hyaluronidase-2	HYAL2_MOUSE	no	15587	Hyal2
Mouse	O88507	1 - high confidence	Ciliary neurotrophic factor receptor subunit alpha	CNTFR_MOUSE	no	12804	Cntfr
Mouse	P09242	1 - high confidence	Alkaline phosphatase, tissue-nonspecific isozyme	PPBT_MOUSE	no	11647	Alpl
Mouse	P35846	1 - high confidence	Folate receptor alpha	FOLR1_MOUSE	no	14275	Folr1
Mouse	Q05685	1 - high confidence	Folate receptor beta	FOLR2_MOUSE	no	14276	Folr2
Mouse	Q0PMG2	1 - high confidence	MAM domain-containing glycosylphosphatidylinositol anchor protein 1	MDGA1_MOUSE	no	74762	Mdga1
Mouse	Q6PCX7	1 - high confidence	Repulsive guidance molecule A	RGMA_MOUSE	no	244058	Rgma
Mouse	Q8BLK3	1 - high confidence	Limbic system-associated membrane protein	LSAMP_MOUSE	no	268890	Lsamp
Mouse	Q8C255	1 - high confidence	Dipeptidase 2	DPEP2_MOUSE	no	319446	Dpep2
Mouse	Q99PJ0	1 - high confidence	Neurotrimin	NTRI_MOUSE	no	235106	Ntm
Mouse	Q9JMI7	1 - high confidence	Testis-expressed protein 101	TX101_MOUSE	no	56746	Tex101
Mouse	Q9WUC3	1 - high confidence	Lymphocyte antigen 6H	LY6H_MOUSE	no	23934	Ly6h
Mouse	Q9D7S0	1 - high confidence	Uncharacterized protein UNQ511/PRO1026 homolog	YA003_MOUSE	no	70163	Lypd8
Mouse	Q9JMB8	1 - high confidence	Contactin-6	CNTN6_MOUSE	no	53870	Cntn6
Mouse	P11152	1 - high confidence	Lipoprotein lipase	LIPL_MOUSE	no	16956	Lpl
Mouse	P57096	1 - high confidence	Prostate stem cell antigen	PSCA_MOUSE	no	72373	Psca
Mouse	Q64444	1 - high confidence	Carbonic anhydrase 4	CAH4_MOUSE	no	12351	Ca4
Mouse	P52801	1 - high confidence	Ephrin-A2	EFNA2_MOUSE	no	13637	Efna2
Mouse	Q61330	1 - high confidence	Contactin-2	CNTN2_MOUSE	no	21367	Cntn2
Mouse	O35118	1 - high confidence	GDNF family receptor alpha-3	GFRA3_MOUSE	no	14587	Gfra3
Mouse	P51655	1 - high confidence	Glypican-4	GPC4_MOUSE	no	14735	Gpc4
Mouse	Q63912	1 - high confidence	Oligodendrocyte-myelin glycoprotein	OMGP_MOUSE	no	18377	Omg
Mouse	Q8R4F1	1 - high confidence	Netrin-G2	NTNG2_MOUSE	no	171171	Ntng2
Mouse	P31428	1 - high confidence	Dipeptidase 1	DPEP1_MOUSE	no	13479	Dpep1
Mouse	A2A8L5	1 - high confidence	Receptor-type tyrosine-protein phosphatase F	PTPRF_MOUSE	no	19268	Ptprf
Mouse	A2AFS3	1 - high confidence	UPF0577 protein KIAA1324	K1324_MOUSE	no	229722	Kiaa1324
Mouse	A2AJN7	1 - high confidence	Sodium bicarbonate transporter-like protein 11	S4A11_MOUSE	no	269356	Slc4a11
Mouse	A2ARI4	1 - high confidence	Leucine-rich repeat-containing G-protein coupled receptor 4	LGR4_MOUSE	no	107515	Lgr4
Mouse	A2ARV4	1 - high confidence	Low-density lipoprotein receptor-related protein 2	LRP2_MOUSE	no	14725	Lrp2
Mouse	O08530	1 - high confidence	Sphingosine 1-phosphate receptor 1	S1PR1_MOUSE	no	13609	S1pr1
Mouse	O08532	1 - high confidence	Voltage-dependent calcium channel subunit alpha-2/delta-1	CA2D1_MOUSE	no	12293	Cacna2d1
Mouse	O08747	1 - high confidence	Netrin receptor UNC5C	UNC5C_MOUSE	no	22253	Unc5c
Mouse	O09047	1 - high confidence	C3a anaphylatoxin chemotactic receptor	C3AR_MOUSE	no	12267	C3ar1
Mouse	O35161	1 - high confidence	Cadherin EGF LAG seven-pass G-type receptor 1	CELR1_MOUSE	no	12614	Celsr1
Mouse	O35316	1 - high confidence	Sodium- and chloride-dependent taurine transporter	SC6A6_MOUSE	no	21366	Slc6a6
Mouse	O35393	1 - high confidence	Ephrin-B3	EFNB3_MOUSE	no	13643	Efnb3
Mouse	O35409	1 - high confidence	Glutamate carboxypeptidase 2	FOLH1_MOUSE	no	53320	Folh1
Mouse	O35659	1 - high confidence	Glucagon-like peptide 1 receptor	GLP1R_MOUSE	no	14652	Glp1r
Mouse	O35714	1 - high confidence	Tumor necrosis factor receptor superfamily member 18	TNR18_MOUSE	no	21936	Tnfrsf18
Mouse	O54732	1 - high confidence	Matrix metalloproteinase-15	MMP15_MOUSE	no	17388	Mmp15
Mouse	O54991	1 - high confidence	Contactin-associated protein 1	CNTP1_MOUSE	no	53321	Cntnap1
Mouse	O70174	1 - high confidence	Neuronal acetylcholine receptor subunit alpha-4	ACHA4_MOUSE	no	11438	Chrna4
Mouse	O70255	1 - high confidence	Myelin protein zero-like protein 2	MPZL2_MOUSE	no	14012	Mpzl2
Mouse	O70309	1 - high confidence	Integrin beta-5	ITB5_MOUSE	no	16419	Itgb5
Mouse	O70458	1 - high confidence	Oncostatin-M-specific receptor subunit beta	OSMR_MOUSE	no	18414	Osmr
Mouse	O88307	1 - high confidence	Sortilin-related receptor	SORL_MOUSE	no	20660	Sorl1
Mouse	O88393	1 - high confidence	Transforming growth factor beta receptor type 3	TGBR3_MOUSE	no	21814	Tgfbr3
Mouse	O89001	1 - high confidence	Carboxypeptidase D	CBPD_MOUSE	no	12874	Cpd
Mouse	P01899	1 - high confidence	H-2 class I histocompatibility antigen, D-B alpha chain	HA11_MOUSE	no	14964	H2-D1
Mouse	P01902	1 - high confidence	H-2 class I histocompatibility antigen, K-D alpha chain	HA1D_MOUSE	no	14972	H2-K1
Mouse	P01904	1 - high confidence	H-2 class II histocompatibility antigen, E-D alpha chain	HA21_MOUSE	no	14968	H2-Ea
Mouse	P01910	1 - high confidence	H-2 class II histocompatibility antigen, A-K alpha chain	HA2K_MOUSE	no	14960	H2-Aa
Mouse	P03991	1 - high confidence	H-2 class I histocompatibility antigen, K-W28 alpha chain	HA1W_MOUSE	no	14972	H2-K1
Mouse	P04223	1 - high confidence	H-2 class I histocompatibility antigen, K-K alpha chain	HA1K_MOUSE	no	14972	H2-K1
Mouse	P07141	1 - high confidence	Macrophage colony-stimulating factor 1	CSF1_MOUSE	no	12977	Csf1
Mouse	P0C192	1 - high confidence	Leucine-rich repeat-containing protein 4B	LRC4B_MOUSE	no	272381	Lrrc4b
Mouse	P10287	1 - high confidence	Cadherin-3	CADH3_MOUSE	no	12560	Cdh3
Mouse	P10404	1 - high confidence	MLV-related proviral Env polyprotein [Cleaved into: Surface protein	ENV1_MOUSE	no		#N/A
Mouse	P14094	1 - high confidence	Sodium/potassium-transporting ATPase subunit beta-1	AT1B1_MOUSE	no	11931	Atp1b1
Mouse	P14231	1 - high confidence	Sodium/potassium-transporting ATPase subunit beta-2	AT1B2_MOUSE	no	11932	Atp1b2
Mouse	P14426	1 - high confidence	H-2 class I histocompatibility antigen, D-K alpha chain	HA13_MOUSE	no	14964	H2-D1
Mouse	P14429	1 - high confidence	H-2 class I histocompatibility antigen, Q7 alpha chain	HA17_MOUSE	no	15018	H2-Q7
Mouse	P15209	1 - high confidence	BDNF/NT-3 growth factors receptor	NTRK2_MOUSE	no	18212	Ntrk2
Mouse	P15920	1 - high confidence	V-type proton ATPase 116 kDa subunit a isoform 2	VPP2_MOUSE	no	21871	Atp6v0a2
Mouse	P16056	1 - high confidence	Hepatocyte growth factor receptor	MET_MOUSE	no	17295	Met
Mouse	P16305	1 - high confidence	Gamma-aminobutyric acid receptor subunit alpha-6	GBRA6_MOUSE	no	14399	Gabra6
Mouse	P17809	1 - high confidence	Solute carrier family 2, facilitated glucose transporter member 1	GTR1_MOUSE	no	20525	Slc2a1
Mouse	P21995	1 - high confidence	Embigin	EMB_MOUSE	no	13723	Emb
Mouse	P23818	1 - high confidence	Glutamate receptor 1	GRIA1_MOUSE	no	14799	Gria1
Mouse	P26049	1 - high confidence	Gamma-aminobutyric acid receptor subunit alpha-3	GBRA3_MOUSE	no	14396	Gabra3
Mouse	P27038	1 - high confidence	Activin receptor type-2A	AVR2A_MOUSE	no	11480	Acvr2a
Mouse	P27573	1 - high confidence	Myelin protein P0	MYP0_MOUSE	no	17528	Mpz
Mouse	P28828	1 - high confidence	Receptor-type tyrosine-protein phosphatase mu	PTPRM_MOUSE	no	19274	Ptprm
Mouse	P30558	1 - high confidence	Proteinase-activated receptor 1	PAR1_MOUSE	no	14062	F2r
Mouse	P32299	1 - high confidence	B2 bradykinin receptor	BKRB2_MOUSE	no	12062	Bdkrb2
Mouse	P33146	1 - high confidence	Cadherin-15	CAD15_MOUSE	no	12555	Cdh15
Mouse	P35347	1 - high confidence	Corticotropin-releasing factor receptor 1	CRFR1_MOUSE	no	12921	Crhr1
Mouse	P35374	1 - high confidence	Type-2 angiotensin II receptor	AGTR2_MOUSE	no	11609	Agtr2
Mouse	P35438	1 - high confidence	Glutamate [NMDA] receptor subunit zeta-1	NMDZ1_MOUSE	no	14810	Grin1
Mouse	P35803	1 - high confidence	Neuronal membrane glycoprotein M6-b	GPM6B_MOUSE	no	14758	Gpm6b
Mouse	P35822	1 - high confidence	Receptor-type tyrosine-protein phosphatase kappa	PTPRK_MOUSE	no	19272	Ptprk
Mouse	P35969	1 - high confidence	Vascular endothelial growth factor receptor 1	VGFR1_MOUSE	no	14254	Flt1
Mouse	P41593	1 - high confidence	Parathyroid hormone/parathyroid hormone-related peptide receptor	PTH1R_MOUSE	no	19228	Pth1r
Mouse	P47746	1 - high confidence	Cannabinoid receptor 1	CNR1_MOUSE	no	12801	Cnr1
Mouse	P52592	1 - high confidence	Sphingosine 1-phosphate receptor 2	S1PR2_MOUSE	no	14739	S1pr2
Mouse	P54761	1 - high confidence	Ephrin type-B receptor 4	EPHB4_MOUSE	no	13846	Ephb4
Mouse	P54763	1 - high confidence	Ephrin type-B receptor 2	EPHB2_MOUSE	no	13844	Ephb2
Mouse	P55292	1 - high confidence	Desmocollin-2	DSC2_MOUSE	no	13506	Dsc2
Mouse	P57716	1 - high confidence	Nicastrin	NICA_MOUSE	no	59287	Ncstn
Mouse	P70205	1 - high confidence	Pituitary adenylate cyclase-activating polypeptide type I receptor	PACR_MOUSE	no	11517	Adcyap1r1
Mouse	P70206	1 - high confidence	Plexin-A1	PLXA1_MOUSE	no	18844	Plxna1
Mouse	P70207	1 - high confidence	Plexin-A2	PLXA2_MOUSE	no	18845	Plxna2
Mouse	P70232	1 - high confidence	Neural cell adhesion molecule L1-like protein	CHL1_MOUSE	no	12661	Chl1
Mouse	P70302	1 - high confidence	Stromal interaction molecule 1	STIM1_MOUSE	no	20866	Stim1
Mouse	P70408	1 - high confidence	Cadherin-10	CAD10_MOUSE	no	320873	Cdh10
Mouse	P70414	1 - high confidence	Sodium/calcium exchanger 1	NAC1_MOUSE	no	20541	Slc8a1
Mouse	P80560	1 - high confidence	Receptor-type tyrosine-protein phosphatase N2	PTPR2_MOUSE	no	19276	Ptprn2
Mouse	P83626	1 - high confidence	Tumor necrosis factor receptor superfamily member 26	TNR26_MOUSE	no	244237	Tnfrsf26
Mouse	P86044	1 - high confidence	Anoctamin-9	ANO9_MOUSE	no	71345	Ano9
Mouse	P97300	1 - high confidence	Neuroplastin	NPTN_MOUSE	no	20320	Nptn
Mouse	P97378	1 - high confidence	Interleukin-12 receptor subunit beta-2	I12R2_MOUSE	no	16162	Il12rb2
Mouse	P97792	1 - high confidence	Coxsackievirus and adenovirus receptor homolog	CXAR_MOUSE	no	13052	Cxadr
Mouse	P97798	1 - high confidence	Neogenin	NEO1_MOUSE	no	18007	Neo1
Mouse	Q00993	1 - high confidence	Tyrosine-protein kinase receptor UFO	UFO_MOUSE	no	26362	Axl
Mouse	Q01097	1 - high confidence	Glutamate [NMDA] receptor subunit epsilon-2	NMDE2_MOUSE	no	14812	Grin2b
Mouse	Q01279	1 - high confidence	Epidermal growth factor receptor	EGFR_MOUSE	no	13649	Egfr
Mouse	Q01338	1 - high confidence	Alpha-2A adrenergic receptor	ADA2A_MOUSE	no	11551	Adra2a
Mouse	Q01705	1 - high confidence	Neurogenic locus notch homolog protein 1	NOTC1_MOUSE	no	18128	Notch1
Mouse	Q01815	1 - high confidence	Voltage-dependent L-type calcium channel subunit alpha-1C	CAC1C_MOUSE	no	12288	Cacna1c
Mouse	Q03145	1 - high confidence	Ephrin type-A receptor 2	EPHA2_MOUSE	no	13836	Epha2
Mouse	Q05909	1 - high confidence	Receptor-type tyrosine-protein phosphatase gamma	PTPRG_MOUSE	no	19270	Ptprg
Mouse	Q05BQ1	1 - high confidence	Protein turtle homolog A	TUTLA_MOUSE	no	93842	Igsf9
Mouse	Q2EY15	1 - high confidence	Protogenin	PRTG_MOUSE	no	235472	Prtg
Mouse	Q2MV57	1 - high confidence	Tectonic-2	TECT2_MOUSE	no	67978	Tctn2
Mouse	Q2PZL6	1 - high confidence	Protocadherin Fat 4	FAT4_MOUSE	no	329628	Fat4
Mouse	Q2YFS1	1 - high confidence	Paired immunoglobulin-like type 2 receptor beta-2	PILB2_MOUSE	no	545812	Pilrb2
Mouse	Q32M26	1 - high confidence	Uncharacterized protein C11orf87 homolog	CK087_MOUSE	no	330941	#N/A
Mouse	Q3TEW6	1 - high confidence	Myelin protein zero-like protein 1	MPZL1_MOUSE	no	68481	Mpzl1
Mouse	Q3TH73	1 - high confidence	Protein tweety homolog 2	TTYH2_MOUSE	no	117160	Ttyh2
Mouse	Q3TMX7	1 - high confidence	Sulfhydryl oxidase 2	QSOX2_MOUSE	no	227638	Qsox2
Mouse	Q3U1J0	1 - high confidence	Sodium-coupled neutral amino acid transporter 5	S38A5_MOUSE	no	209837	Slc38a5
Mouse	Q3UH53	1 - high confidence	Protein sidekick-1	SDK1_MOUSE	no	330222	Sdk1
Mouse	Q3UVX5	1 - high confidence	Metabotropic glutamate receptor 5	GRM5_MOUSE	no	108071	Grm5
Mouse	Q3UZV7	1 - high confidence	UPF0577 protein KIAA1324-like homolog	K132L_MOUSE	no	231014	#N/A
Mouse	Q4PZA2	1 - high confidence	Endothelin-converting enzyme 1	ECE1_MOUSE	no	230857	Ece1
Mouse	Q4V9Z5	1 - high confidence	Seizure 6-like protein 2	SE6L2_MOUSE	no	233878	Sez6l2
Mouse	Q4VAH7	1 - high confidence	HEPACAM family member 2	HECA2_MOUSE	no	101202	Hepacam2
Mouse	Q56A07	1 - high confidence	Sodium channel subunit beta-2	SCN2B_MOUSE	no	72821	Scn2b
Mouse	Q5DTL9	1 - high confidence	Sodium-driven chloride bicarbonate exchanger	S4A10_MOUSE	no	94229	Slc4a10
Mouse	Q60673	1 - high confidence	Receptor-type tyrosine-protein phosphatase-like N	PTPRN_MOUSE	no	19275	Ptprn
Mouse	Q60738	1 - high confidence	Zinc transporter 1	ZNT1_MOUSE	no	22782	Slc30a1
Mouse	Q60755	1 - high confidence	Calcitonin receptor	CALCR_MOUSE	no	12311	Calcr
Mouse	Q61009	1 - high confidence	Scavenger receptor class B member 1	SCRB1_MOUSE	no	20778	Scarb1
Mouse	Q61137	1 - high confidence	Astrotactin-1	ASTN1_MOUSE	no	11899	Astn1
Mouse	Q61450	1 - high confidence	Mast cell surface glycoprotein Gp49A	GP49A_MOUSE	no	14727	Gp49a
Mouse	Q61469	1 - high confidence	Lipid phosphate phosphohydrolase 1	LPP1_MOUSE	no	19012	Plpp1
Mouse	Q61527	1 - high confidence	Receptor tyrosine-protein kinase erbB-4	ERBB4_MOUSE	no	13869	Erbb4
Mouse	Q61543	1 - high confidence	Golgi apparatus protein 1	GSLG1_MOUSE	no	20340	Glg1
Mouse	Q61549	1 - high confidence	EGF-like module-containing mucin-like hormone receptor-like 1	EMR1_MOUSE	no	13733	Adgre1
Mouse	Q61738	1 - high confidence	Integrin alpha-7 [Cleaved into: Integrin alpha-7 heavy chain; Integrin alpha-7 light chain]	ITA7_MOUSE	no	16404	Itga7
Mouse	Q61809	1 - high confidence	Leucine-rich repeat neuronal protein 1	LRRN1_MOUSE	no	16979	Lrrn1
Mouse	Q62179	1 - high confidence	Semaphorin-4B	SEM4B_MOUSE	no	20352	Sema4b
Mouse	Q62313	1 - high confidence	Trans-Golgi network integral membrane protein 1	TGON1_MOUSE	no	22134	Tgoln1
Mouse	Q64735	1 - high confidence	Complement regulatory protein Crry	CRRY_MOUSE	no	12946	Cr1l
Mouse	Q68ED2	1 - high confidence	Metabotropic glutamate receptor 7	GRM7_MOUSE	no	108073	Grm7
Mouse	Q68FM6	1 - high confidence	Leucine-rich repeat and fibronectin type-III domain-containing protein 6	LRFN6_MOUSE	no	207393	Elfn2
Mouse	Q69ZU6	1 - high confidence	Thrombospondin type-1 domain-containing protein 7A	THS7A_MOUSE	no	330267	Thsd7a
Mouse	Q6DIB5	1 - high confidence	Multiple epidermal growth factor-like domains protein 10	MEG10_MOUSE	no	70417	Megf10
Mouse	Q6F3F9	1 - high confidence	G-protein coupled receptor 126	GP126_MOUSE	no	215798	Adgrg6
Mouse	Q6GQU6	1 - high confidence	Leucine-rich repeat and immunoglobulin-like domain-containing nogo receptor-interacting protein 3	LIGO3_MOUSE	no	237403	Lingo3
Mouse	Q6IEE6	1 - high confidence	Transmembrane protein 132E	T132E_MOUSE	no	270893	Tmem132e
Mouse	Q6NVD0	1 - high confidence	FRAS1-related extracellular matrix protein 2	FREM2_MOUSE	no	242022	Frem2
Mouse	Q6P1D5	1 - high confidence	Seizure 6-like protein	SE6L1_MOUSE	no	56747	Sez6l
Mouse	Q6P5F6	1 - high confidence	Zinc transporter ZIP10	S39AA_MOUSE	no	227059	Slc39a10
Mouse	Q6P6J9	1 - high confidence	Thioredoxin domain-containing protein 15	TXD15_MOUSE	no	69672	Txndc15
Mouse	Q6P9J9	1 - high confidence	Anoctamin-6	ANO6_MOUSE	no	105722	Ano6
Mouse	Q6PGD0	1 - high confidence	Apoptosis-related protein 3	APR3_MOUSE	no	381629	Atraid
Mouse	Q6PHU5	1 - high confidence	Sortilin	SORT_MOUSE	no	20661	Sort1
Mouse	Q6PIC6	1 - high confidence	Sodium/potassium-transporting ATPase subunit alpha-3	AT1A3_MOUSE	no	232975	Atp1a3
Mouse	Q6R5N8	1 - high confidence	Toll-like receptor 13	TLR13_MOUSE	no	279572	Tlr13
Mouse	Q6V4S5	1 - high confidence	Protein sidekick-2	SDK2_MOUSE	no	237979	Sdk2
Mouse	Q6VNS1	1 - high confidence	NT-3 growth factor receptor	NTRK3_MOUSE	no	18213	Ntrk3
Mouse	Q6ZQA6	1 - high confidence	Immunoglobulin superfamily member 3	IGSF3_MOUSE	no	78908	Igsf3
Mouse	Q71M36	1 - high confidence	Chondroitin sulfate proteoglycan 5	CSPG5_MOUSE	no	29873	Cspg5
Mouse	Q75N73	1 - high confidence	Zinc transporter ZIP14	S39AE_MOUSE	no	213053	Slc39a14
Mouse	Q7TN73	1 - high confidence	CAS1 domain-containing protein 1	CASD1_MOUSE	no	213819	Casd1
Mouse	Q80T14	1 - high confidence	Extracellular matrix protein FRAS1	FRAS1_MOUSE	no	231470	Fras1
Mouse	Q80T41	1 - high confidence	Gamma-aminobutyric acid type B receptor subunit 2	GABR2_MOUSE	no	242425	Gabbr2
Mouse	Q80TR1	1 - high confidence	Latrophilin-1	LPHN1_MOUSE	no	330814	Adgrl1
Mouse	Q80TS3	1 - high confidence	Latrophilin-3	LPHN3_MOUSE	no	319387	Adgrl3
Mouse	Q80UG2	1 - high confidence	Plexin-A4	PLXA4_MOUSE	no	243743	Plxna4
Mouse	Q80UL9	1 - high confidence	Junctional adhesion molecule-like	JAML1_MOUSE	no	270152	Jaml
Mouse	Q80WT4	1 - high confidence	Probable G-protein coupled receptor 176	GP176_MOUSE	no	381413	Gpr176
Mouse	Q80YA8	1 - high confidence	Crumbs homolog 2	CRUM2_MOUSE	no	241324	Crb2
Mouse	Q80ZF8	1 - high confidence	Brain-specific angiogenesis inhibitor 3	BAI3_MOUSE	no	210933	Adgrb3
Mouse	Q810C0	1 - high confidence	SLIT and NTRK-like protein 2	SLIK2_MOUSE	no	245450	Slitrk2
Mouse	Q810U3	1 - high confidence	Neurofascin	NFASC_MOUSE	no	269116	Nfasc
Mouse	Q810U4	1 - high confidence	Neuronal cell adhesion molecule	NRCAM_MOUSE	no	319504	Nrcam
Mouse	Q8BH27	1 - high confidence	Multiple epidermal growth factor-like domains protein 9	MEGF9_MOUSE	no	230316	Megf9
Mouse	Q8BHA1	1 - high confidence	Leucine-rich repeat-containing protein 24	LRC24_MOUSE	no	378937	Lrrc24
Mouse	Q8BJ83	1 - high confidence	TM2 domain-containing protein 3	TM2D3_MOUSE	no	68634	Tm2d3
Mouse	Q8BKG3	1 - high confidence	Tyrosine-protein kinase-like 7	PTK7_MOUSE	no	71461	Ptk7
Mouse	Q8BLI4	1 - high confidence	Dermatan-sulfate epimerase	DSE_MOUSE	no	212898	Dse
Mouse	Q8BLQ9	1 - high confidence	Cell adhesion molecule 2	CADM2_MOUSE	no	239857	Cadm2
Mouse	Q8BMC0	1 - high confidence	Lysophosphatidic acid receptor 6	LPAR6_MOUSE	no	67168	Lpar6
Mouse	Q8BQC3	1 - high confidence	Immunoglobulin superfamily DCC subclass member 3	IGDC3_MOUSE	no	19289	Igdcc3
Mouse	Q8BR76	1 - high confidence	Meckelin	MKS3_MOUSE	no	329795	Tmem67
Mouse	Q8BTJ4	1 - high confidence	Ectonucleotide pyrophosphatase/phosphodiesterase family member 4	ENPP4_MOUSE	no	224794	Enpp4
Mouse	Q8BTY2	1 - high confidence	Sodium bicarbonate cotransporter 3	S4A7_MOUSE	no	218756	Slc4a7
Mouse	Q8BXN9	1 - high confidence	Transmembrane protein 87A	TM87A_MOUSE	no	211499	Tmem87a
Mouse	Q8C129	1 - high confidence	Leucyl-cystinyl aminopeptidase	LCAP_MOUSE	no	240028	Lnpep
Mouse	Q8C145	1 - high confidence	Zinc transporter ZIP6	S39A6_MOUSE	no	106957	Slc39a6
Mouse	Q8C341	1 - high confidence	Protein C1orf9 homolog	CA009_MOUSE	no	0	Suco
Mouse	Q8C419	1 - high confidence	Probable G-protein coupled receptor 158	GP158_MOUSE	no	241263	Gpr158
Mouse	Q8CBF3	1 - high confidence	Ephrin type-B receptor 1	EPHB1_MOUSE	no	270190	Ephb1
Mouse	Q8CEF9	1 - high confidence	Transmembrane protein 132C	T132C_MOUSE	no	208213	Tmem132c
Mouse	Q8CFE6	1 - high confidence	Sodium-coupled neutral amino acid transporter 2	S38A2_MOUSE	no	67760	Slc38a2
Mouse	Q8CGQ8	1 - high confidence	Sodium/potassium/calcium exchanger 4	NCKX4_MOUSE	no	238384	Slc24a4
Mouse	Q8CJH3	1 - high confidence	Plexin-B1	PLXB1_MOUSE	no	235611	Plxnb1
Mouse	Q8JZM4	1 - high confidence	Delta and Notch-like epidermal growth factor-related receptor	DNER_MOUSE	no	227325	Dner
Mouse	Q8JZZ7	1 - high confidence	Latrophilin-2	LPHN2_MOUSE	no	99633	Adgrl2
Mouse	Q8K1S3	1 - high confidence	Netrin receptor UNC5B	UNC5B_MOUSE	no	107449	Unc5b
Mouse	Q8K209	1 - high confidence	G-protein coupled receptor 56	GPR56_MOUSE	no	14766	Adgrg1
Mouse	Q8K2P7	1 - high confidence	Sodium-coupled neutral amino acid transporter 1	S38A1_MOUSE	no	105727	Slc38a1
Mouse	Q8R0I0	1 - high confidence	Angiotensin-converting enzyme 2	ACE2_MOUSE	no	70008	Ace2
Mouse	Q8R373	1 - high confidence	Adipocyte adhesion molecule	ACAM_MOUSE	no	71566	Clmp
Mouse	Q8R3L5	1 - high confidence	Solute carrier organic anion transporter family member 3A1	SO3A1_MOUSE	no	108116	Slco3a1
Mouse	Q8R464	1 - high confidence	Cell adhesion molecule 4	CADM4_MOUSE	no	260299	Cadm4
Mouse	Q8R4Y4	1 - high confidence	Stabilin-1	STAB1_MOUSE	no	192187	Stab1
Mouse	Q8R5M8	1 - high confidence	Cell adhesion molecule 1	CADM1_MOUSE	no	54725	Cadm1
Mouse	Q8VDN2	1 - high confidence	Sodium/potassium-transporting ATPase subunit alpha-1	AT1A1_MOUSE	no	11928	Atp1a1
Mouse	Q8VHN7	1 - high confidence	G-protein coupled receptor 98	GPR98_MOUSE	no	110789	Gpr98
Mouse	Q8VHW2	1 - high confidence	Voltage-dependent calcium channel gamma-8 subunit	CCG8_MOUSE	no	81905	Cacng8
Mouse	Q8VHY0	1 - high confidence	Chondroitin sulfate proteoglycan 4	CSPG4_MOUSE	no	121021	Cspg4
Mouse	Q91V08	1 - high confidence	C-type lectin domain family 2 member D	CLC2D_MOUSE	no	93694	Clec2d
Mouse	Q91V14	1 - high confidence	Solute carrier family 12 member 5	S12A5_MOUSE	no	57138	Slc12a5
Mouse	Q91V24	1 - high confidence	ATP-binding cassette sub-family A member 7	ABCA7_MOUSE	no	27403	Abca7
Mouse	Q91V87	1 - high confidence	Fibroblast growth factor receptor-like 1	FGRL1_MOUSE	no	116701	Fgfrl1
Mouse	Q91YY5	1 - high confidence	Solute carrier organic anion transporter family member 1A5	SO1A5_MOUSE	no	108096	Slco1a5
Mouse	Q91ZI0	1 - high confidence	Cadherin EGF LAG seven-pass G-type receptor 3	CELR3_MOUSE	no	107934	Celsr3
Mouse	Q91ZV7	1 - high confidence	Plexin domain-containing protein 1	PXDC1_MOUSE	no	72324	Plxdc1
Mouse	Q91ZV8	1 - high confidence	Probable G-protein coupled receptor 124	GP124_MOUSE	no	78560	Adgra2
Mouse	Q923B6	1 - high confidence	Metalloreductase STEAP4	STEA4_MOUSE	no	117167	Steap4
Mouse	Q923L3	1 - high confidence	CUB and sushi domain-containing protein 1	CSMD1_MOUSE	no	94109	Csmd1
Mouse	Q924N4	1 - high confidence	Solute carrier family 12 member 6	S12A6_MOUSE	no	107723	Slc12a6
Mouse	Q99J21	1 - high confidence	Mucolipin-1	MCLN1_MOUSE	no	94178	Mcoln1
Mouse	Q99K10	1 - high confidence	Neuroligin-1	NLGN1_MOUSE	no	192167	Nlgn1
Mouse	Q99MB3	1 - high confidence	TM2 domain-containing protein 1	TM2D1_MOUSE	no	94043	Tm2d1
Mouse	Q99MR3	1 - high confidence	Solute carrier family 12 member 9	S12A9_MOUSE	no	83704	Slc12a9
Mouse	Q99N28	1 - high confidence	Cell adhesion molecule 3	CADM3_MOUSE	no	94332	Cadm3
Mouse	Q99P47	1 - high confidence	Contactin-associated protein-like 4	CNTP4_MOUSE	no	170571	Cntnap4
Mouse	Q99PD7	1 - high confidence	Sodium/potassium/calcium exchanger 3	NCKX3_MOUSE	no	94249	Slc24a3
Mouse	Q99PH1	1 - high confidence	Leucine-rich repeat-containing protein 4	LRRC4_MOUSE	no	192198	Lrrc4
Mouse	Q9CS84	1 - high confidence	Neurexin-1-alpha	NRX1A_MOUSE	no	18189	Nrxn1
Mouse	Q9CZ52	1 - high confidence	Anthrax toxin receptor 1	ANTR1_MOUSE	no	69538	Antxr1
Mouse	Q9CZT5	1 - high confidence	Vasorin	VASN_MOUSE	no	246154	Vasn
Mouse	Q9D1T0	1 - high confidence	Leucine-rich repeat and immunoglobulin-like domain-containing nogo receptor-interacting protein 1	LIGO1_MOUSE	no	235402	Lingo1
Mouse	Q9D387	1 - high confidence	LAMP family protein C20orf103 homolog	CT103_MOUSE	no	76161	Lamp5
Mouse	Q9D3X9	1 - high confidence	Microfibrillar-associated protein 3-like	MFA3L_MOUSE	no	71306	Mfap3l
Mouse	Q9D8B7	1 - high confidence	Junctional adhesion molecule C	JAM3_MOUSE	no	83964	Jam3
Mouse	Q9D8F3	1 - high confidence	Porcine endogenous retrovirus A receptor 2 homolog	PEVR2_MOUSE	no	52710	Slc52a2
Mouse	Q9DA75	1 - high confidence	Major facilitator superfamily domain-containing protein 2A	MFS2A_MOUSE	no	76574	Mfsd2a
Mouse	Q9DBV4	1 - high confidence	Matrix-remodeling-associated protein 8	MXRA8_MOUSE	no	74761	Mxra8
Mouse	Q9DBX3	1 - high confidence	Sushi domain-containing protein 2	SUSD2_MOUSE	no	71733	Susd2
Mouse	Q9DCP2	1 - high confidence	Sodium-coupled neutral amino acid transporter 3	S38A3_MOUSE	no	76257	Slc38a3
Mouse	Q9EP96	1 - high confidence	Solute carrier organic anion transporter family member 1A4	SO1A4_MOUSE	no	28250	Slco1a4
Mouse	Q9EPR4	1 - high confidence	Solute carrier family 23 member 2	S23A2_MOUSE	no	54338	Slc23a2
Mouse	Q9EPR5	1 - high confidence	VPS10 domain-containing receptor SorCS2	SORC2_MOUSE	no	81840	Sorcs2
Mouse	Q9EPT5	1 - high confidence	Solute carrier organic anion transporter family member 2A1	SO2A1_MOUSE	no	24059	Slco2a1
Mouse	Q9EQS9	1 - high confidence	Immunoglobulin superfamily DCC subclass member 4	IGDC4_MOUSE	no	56741	Igdcc4
Mouse	Q9ERB5	1 - high confidence	Solute carrier organic anion transporter family member 1C1	SO1C1_MOUSE	no	58807	Slco1c1
Mouse	Q9ES57	1 - high confidence	Cell surface glycoprotein CD200 receptor 1	MO2R1_MOUSE	no	57781	Cd200r1
Mouse	Q9ESG4	1 - high confidence	Collectrin	TMM27_MOUSE	no	57394	Tmem27
Mouse	Q9ESM6	1 - high confidence	Glycerophosphoinositol inositolphosphodiesterase GDPD2	GDPD2_MOUSE	no	71584	Gdpd2
Mouse	Q9JI18	1 - high confidence	Low-density lipoprotein receptor-related protein 1B	LRP1B_MOUSE	no	94217	Lrp1b
Mouse	Q9JIM1	1 - high confidence	Equilibrative nucleoside transporter 1	S29A1_MOUSE	no	63959	Slc29a1
Mouse	Q9JJF9	1 - high confidence	Signal peptide peptidase-like 2A	PSL2_MOUSE	no	66552	Sppl2a
Mouse	Q9JLL0	1 - high confidence	Cysteine-rich motor neuron 1 protein	CRIM1_MOUSE	no	50766	Crim1
Mouse	Q9JMG4	1 - high confidence	Sodium/potassium-transporting ATPase subunit beta-1-interacting protein 4	NKAI4_MOUSE	no	58237	Nkain4
Mouse	Q9QY40	1 - high confidence	Plexin-B3	PLXB3_MOUSE	no	140571	Plxnb3
Mouse	Q9R0M4	1 - high confidence	Podocalyxin-like protein 1	PODXL_MOUSE	no	27205	Podxl
Mouse	Q9R0Y8	1 - high confidence	Gamma-aminobutyric acid receptor subunit gamma-1	GBRG1_MOUSE	no	14405	Gabrg1
Mouse	Q9R100	1 - high confidence	Cadherin-17	CAD17_MOUSE	no	12557	Cdh17
Mouse	Q9R1W5	1 - high confidence	Calcitonin gene-related peptide type 1 receptor	CALRL_MOUSE	no	54598	Calcrl
Mouse	Q9WTR1	1 - high confidence	Transient receptor potential cation channel subfamily V member 2	TRPV2_MOUSE	no	22368	Trpv2
Mouse	Q9WU60	1 - high confidence	Attractin	ATRN_MOUSE	no	11990	Atrn
Mouse	Q9WUH7	1 - high confidence	Semaphorin-4G	SEM4G_MOUSE	no	26456	Sema4g
Mouse	Q9WV18	1 - high confidence	Gamma-aminobutyric acid type B receptor subunit 1	GABR1_MOUSE	no	54393	Gabbr1
Mouse	Q9WVD4	1 - high confidence	H(+)/Cl(-) exchange transporter 5	CLCN5_MOUSE	no	12728	Clcn5
Mouse	Q9WVL3	1 - high confidence	Solute carrier family 12 member 7	S12A7_MOUSE	no	20499	Slc12a7
Mouse	Q9Z0E8	1 - high confidence	Solute carrier family 22 member 5	S22A5_MOUSE	no	20520	Slc22a5
Mouse	Q9Z0L0	1 - high confidence	Trophoblast glycoprotein	TPBG_MOUSE	no	21983	Tpbg
Mouse	Q9Z0L1	1 - high confidence	Sphingosine 1-phosphate receptor 4	S1PR4_MOUSE	no	13611	S1pr4
Mouse	Q9Z138	1 - high confidence	Tyrosine-protein kinase transmembrane receptor ROR2	ROR2_MOUSE	no	26564	Ror2
Mouse	Q9Z1M0	1 - high confidence	P2X purinoceptor 7	P2RX7_MOUSE	no	18439	P2rx7
Mouse	Q9Z2W8	1 - high confidence	Glutamate receptor 4	GRIA4_MOUSE	no	14802	Gria4
Mouse	Q9Z2W9	1 - high confidence	Glutamate receptor 3	GRIA3_MOUSE	no	53623	Gria3
Mouse	P35436	1 - high confidence	Glutamate [NMDA] receptor subunit epsilon-1	NMDE1_MOUSE	no	14811	Grin2a
Mouse	Q8K1G2	1 - high confidence	Limbin	LBN_MOUSE	no	68525	Evc2
Mouse	Q8K1S4	1 - high confidence	Netrin receptor UNC5A	UNC5A_MOUSE	no	107448	Unc5a
Mouse	Q8VIM0	1 - high confidence	Hepatitis A virus cellular receptor 2 homolog	TIMD3_MOUSE	no	171285	Havcr2
Mouse	P01897	1 - high confidence	H-2 class I histocompatibility antigen, L-D alpha chain	HA1L_MOUSE	no	14980	H2-L
Mouse	Q80UP8	1 - high confidence	Sodium-dependent phosphate transporter 2	S20A2_MOUSE	no	20516	Slc20a2
Mouse	Q61559	1 - high confidence	IgG receptor FcRn large subunit p51	FCGRN_MOUSE	no	14132	Fcgrt
Mouse	P06339	1 - high confidence	H-2 class I histocompatibility antigen, D-37 alpha chain	HA15_MOUSE	no	15040	H2-T23
Mouse	P01901	1 - high confidence	H-2 class I histocompatibility antigen, K-B alpha chain	HA1B_MOUSE	no	14972	H2-K1
Mouse	Q62312	1 - high confidence	TGF-beta receptor type-2	TGFR2_MOUSE	no	21813	Tgfbr2
Mouse	O35607	1 - high confidence	Bone morphogenetic protein receptor type-2	BMPR2_MOUSE	no	12168	Bmpr2
Mouse	P98154	1 - high confidence	Integral membrane protein DGCR2/IDD	IDD_MOUSE	no	13356	Dgcr2
Mouse	Q03137	1 - high confidence	Ephrin type-A receptor 4	EPHA4_MOUSE	no	13838	Epha4
Mouse	Q8BGD4	1 - high confidence	Solute carrier organic anion transporter family member 4C1	SO4C1_MOUSE	no	227394	Slco4c1
Mouse	Q8R139	1 - high confidence	Equilibrative nucleoside transporter 4	S29A4_MOUSE	no	243328	Slc29a4
Mouse	Q91WN2	1 - high confidence	Transmembrane protein 150A	T150A_MOUSE	no	232086	Tmem150a
Mouse	Q91ZV3	1 - high confidence	Discoidin, CUB and LCCL domain-containing protein 2	DCBD2_MOUSE	no	73379	Dcbld2
Mouse	Q925Q3	1 - high confidence	Sodium/potassium/calcium exchanger 6	NCKX6_MOUSE	no	170756	Slc8b1
Mouse	Q9R1V7	1 - high confidence	Disintegrin and metalloproteinase domain-containing protein 23	ADA23_MOUSE	no	23792	Adam23
Mouse	Q61526	1 - high confidence	Receptor tyrosine-protein kinase erbB-3	ERBB3_MOUSE	no	13867	Erbb3
Mouse	Q9Z2I4	1 - high confidence	Roundabout homolog 3	ROBO3_MOUSE	no	19649	Robo3
Mouse	P22723	1 - high confidence	Gamma-aminobutyric acid receptor subunit gamma-2	GBRG2_MOUSE	no	14406	Gabrg2
Mouse	P34968	1 - high confidence	5-hydroxytryptamine receptor 2C	5HT2C_MOUSE	no	15560	Htr2c
Mouse	P63080	1 - high confidence	Gamma-aminobutyric acid receptor subunit beta-3	GBRB3_MOUSE	no	14402	Gabrb3
Mouse	P97717	1 - high confidence	Alpha-1B adrenergic receptor	ADA1B_MOUSE	no	11548	Adra1b
Mouse	Q64326	1 - high confidence	Adrenocorticotropic hormone receptor	ACTHR_MOUSE	no	17200	Mc2r
Mouse	Q69ZK9	1 - high confidence	Neuroligin-2	NLGN2_MOUSE	no	216856	Nlgn2
Mouse	Q7TSK2	1 - high confidence	Seizure protein 6	SEZ6_MOUSE	no	20370	Sez6
Mouse	Q80Z10	1 - high confidence	Astrotactin-2	ASTN2_MOUSE	no	56079	Astn2
Mouse	Q80ZD8	1 - high confidence	Amphoterin-induced protein 1	AMGO1_MOUSE	no	229715	Amigo1
Mouse	Q810B8	1 - high confidence	SLIT and NTRK-like protein 4	SLIK4_MOUSE	no	245446	Slitrk4
Mouse	Q8BYG9	1 - high confidence	Ephrin type-A receptor 10	EPHAA_MOUSE	no	230735	Epha10
Mouse	Q8CAE9	1 - high confidence	Podocalyxin-like protein 2	PDXL2_MOUSE	no	319655	Podxl2
Mouse	Q8VI51	1 - high confidence	VPS10 domain-containing receptor SorCS3	SORC3_MOUSE	no	66673	Sorcs3
Mouse	Q60614	1 - high confidence	Adenosine receptor A2b	AA2BR_MOUSE	no	11541	Adora2b
Mouse	Q61627	1 - high confidence	Glutamate receptor delta-1 subunit	GRID1_MOUSE	no	14803	Grid1
Mouse	Q8BH24	1 - high confidence	Transmembrane 9 superfamily member 4	TM9S4_MOUSE	no	99237	Tm9sf4
Mouse	Q99PJ1	1 - high confidence	Protocadherin-15	PCD15_MOUSE	no	11994	Pcdh15
Mouse	Q9Z0M3	1 - high confidence	Cadherin-20	CAD20_MOUSE	no	23836	Cdh20
Mouse	P29319	1 - high confidence	Ephrin type-A receptor 3	EPHA3_MOUSE	no	13837	Epha3
Mouse	P29754	1 - high confidence	Type-1A angiotensin II receptor	AGTRA_MOUSE	no	11607	Agtr1a
Mouse	P32211	1 - high confidence	Muscarinic acetylcholine receptor M4	ACM4_MOUSE	no	12672	Chrm4
Mouse	P70211	1 - high confidence	Netrin receptor DCC	DCC_MOUSE	no	13176	Dcc
Mouse	Q32MD9	1 - high confidence	Cell adhesion molecule-related/down-regulated by oncogenes	CDON_MOUSE	no	57810	Cdon
Mouse	Q64487	1 - high confidence	Receptor-type tyrosine-protein phosphatase delta	PTPRD_MOUSE	no	19266	Ptprd
Mouse	Q6AZB0	1 - high confidence	Brother of CDO	BOC_MOUSE	no	117606	Boc
Mouse	Q8BZ81	1 - high confidence	Leucine-rich repeat transmembrane neuronal protein 3	LRRT3_MOUSE	no	216028	Lrrtm3
Mouse	A2A699	1 - high confidence	Protein FAM171A2	F1712_MOUSE	no	217219	Fam171a2
Mouse	P33896	1 - high confidence	Interferon alpha/beta receptor 1	INAR1_MOUSE	no	15975	Ifnar1
Mouse	Q9JL06	1 - high confidence	Lysophosphatidic acid receptor 2	LPAR2_MOUSE	no	53978	Lpar2
Mouse	O35375	1 - high confidence	Neuropilin-2	NRP2_MOUSE	no	18187	Nrp2
Mouse	O35379	1 - high confidence	Multidrug resistance-associated protein 1	MRP1_MOUSE	no	17250	Abcc1
Mouse	P10761	1 - high confidence	Zona pellucida sperm-binding protein 3	ZP3_MOUSE	no	22788	Zp3
Mouse	P35951	1 - high confidence	Low-density lipoprotein receptor	LDLR_MOUSE	no	16835	Ldlr
Mouse	P37172	1 - high confidence	Activin receptor type-1	ACVR1_MOUSE	no	11477	Acvr1
Mouse	P52795	1 - high confidence	Ephrin-B1	EFNB1_MOUSE	no	13641	Efnb1
Mouse	P54754	1 - high confidence	Ephrin type-B receptor 3	EPHB3_MOUSE	no	13845	Ephb3
Mouse	P59383	1 - high confidence	Leucine-rich repeat neuronal protein 4	LRRN4_MOUSE	no	320974	Lrrn4
Mouse	P61622	1 - high confidence	Integrin alpha-11	ITA11_MOUSE	no	319480	Itga11
Mouse	P82347	1 - high confidence	Delta-sarcoglycan	SGCD_MOUSE	no	24052	Sgcd
Mouse	P82349	1 - high confidence	Beta-sarcoglycan	SGCB_MOUSE	no	24051	Sgcb
Mouse	Q3TWN3	1 - high confidence	Metal transporter CNNM2	CNNM2_MOUSE	no	94219	Cnnm2
Mouse	Q60750	1 - high confidence	Ephrin type-A receptor 1	EPHA1_MOUSE	no	13835	Epha1
Mouse	Q62165	1 - high confidence	Dystroglycan	DAG1_MOUSE	no	13138	Dag1
Mouse	Q64151	1 - high confidence	Semaphorin-4C	SEM4C_MOUSE	no	20353	Sema4c
Mouse	Q69ZF7	1 - high confidence	Metal transporter CNNM4	CNNM4_MOUSE	no	94220	Cnnm4
Mouse	Q6P5F7	1 - high confidence	Protein tweety homolog 3	TTYH3_MOUSE	no	78339	Ttyh3
Mouse	Q6PEM8	1 - high confidence	Proton-coupled folate transporter	PCFT_MOUSE	no	52466	Slc46a1
Mouse	Q6PFE7	1 - high confidence	Tomoregulin-1	TEFF1_MOUSE	no	230157	Tmeff1
Mouse	Q6VVW5	1 - high confidence	Atrial natriuretic peptide receptor 2	ANPRB_MOUSE	no	230103	Npr2
Mouse	Q7TT36	1 - high confidence	Probable G-protein coupled receptor 125	GP125_MOUSE	no	70693	Adgra3
Mouse	Q80W68	1 - high confidence	Kin of IRRE-like protein 1	KIRR1_MOUSE	no	170643	Kirrel
Mouse	Q8BKU8	1 - high confidence	Transmembrane protein 87B	TM87B_MOUSE	no	72477	Tmem87b
Mouse	Q8BLG2	1 - high confidence	Lysophosphatidic acid receptor 4	LPAR4_MOUSE	no	78134	Lpar4
Mouse	Q8C6Z1	1 - high confidence	Mucin-15	MUC15_MOUSE	no	269328	Muc15
Mouse	Q8C7X2	1 - high confidence	Uncharacterized protein KIAA0090	K0090_MOUSE	no	230866	Emc1
Mouse	Q8K078	1 - high confidence	Solute carrier organic anion transporter family member 4A1	SO4A1_MOUSE	no	108115	Slco4a1
Mouse	Q8VI56	1 - high confidence	Low-density lipoprotein receptor-related protein 4	LRP4_MOUSE	no	228357	Lrp4
Mouse	Q91WR6	1 - high confidence	Uncharacterized protein C6orf72 homolog	CF072_MOUSE	no	215751	Ginm1
Mouse	Q9DC11	1 - high confidence	Plexin domain-containing protein 2	PXDC2_MOUSE	no	67448	Plxdc2
Mouse	Q9ET30	1 - high confidence	Transmembrane 9 superfamily member 3	TM9S3_MOUSE	no	107358	Tm9sf3
Mouse	Q9R069	1 - high confidence	Basal cell adhesion molecule	BCAM_MOUSE	no	57278	Bcam
Mouse	Q9R0M0	1 - high confidence	Cadherin EGF LAG seven-pass G-type receptor 2	CELR2_MOUSE	no	53883	Celsr2
Mouse	O55111	1 - high confidence	Desmoglein-2	DSG2_MOUSE	no	13511	Dsg2
Mouse	P97326	1 - high confidence	Cadherin-6	CADH6_MOUSE	no	12563	Cdh6
Mouse	Q61625	1 - high confidence	Glutamate receptor delta-2 subunit	GRID2_MOUSE	no	14804	Grid2
Mouse	Q61730	1 - high confidence	Interleukin-1 receptor accessory protein	IL1AP_MOUSE	no	16180	Il1rap
Mouse	Q61824	1 - high confidence	Disintegrin and metalloproteinase domain-containing protein 12	ADA12_MOUSE	no	11489	Adam12
Mouse	Q6NXK8	1 - high confidence	Amiloride-sensitive cation channel 2, neuronal	ACCN2_MOUSE	no	11419	Asic1
Mouse	Q9DBY4	1 - high confidence	Leucine-rich repeat-containing protein KIAA0644	K0644_MOUSE	no	66873	Tril
Mouse	Q80TF3	1 - high confidence	Protocadherin-19	PCD19_MOUSE	no	279653	Pcdh19
Mouse	Q8JZL1	1 - high confidence	Interleukin-17 receptor D	I17RD_MOUSE	no	171463	Il17rd
Mouse	Q9D8N1	1 - high confidence	Uncharacterized protein C11orf24 homolog	CK024_MOUSE	no	72056	#N/A
Mouse	Q8BHY3	1 - high confidence	Anoctamin-1	ANO1_MOUSE	no	101772	Ano1
Mouse	Q91VN0	1 - high confidence	Low-density lipoprotein receptor-related protein 5	LRP5_MOUSE	no	16973	Lrp5
Mouse	Q9Z0U9	1 - high confidence	Sphingosine 1-phosphate receptor 3	S1PR3_MOUSE	no	13610	S1pr3
Mouse	P20489	1 - high confidence	High affinity immunoglobulin epsilon receptor subunit alpha	FCERA_MOUSE	no	14125	Fcer1a
Mouse	Q9EPK8	1 - high confidence	Transient receptor potential cation channel subfamily V member 4	TRPV4_MOUSE	no	63873	Trpv4
Mouse	Q8VD31	1 - high confidence	Tapasin-related protein	TPSNR_MOUSE	no	213233	Tapbpl
Mouse	Q3UUY6	1 - high confidence	Prominin-2	PROM2_MOUSE	no	192212	Prom2
Mouse	Q8BGV3	1 - high confidence	Tumor-associated calcium signal transducer 2	TACD2_MOUSE	no	56753	Tacstd2
Mouse	Q9Z0Z4	1 - high confidence	Hephaestin	HEPH_MOUSE	no	15203	Heph
Mouse	P26011	1 - high confidence	Integrin beta-7	ITB7_MOUSE	no	16421	Itgb7
Mouse	P30987	1 - high confidence	Thromboxane A2 receptor	TA2R_MOUSE	no	21390	Tbxa2r
Mouse	P47936	1 - high confidence	Cannabinoid receptor 2	CNR2_MOUSE	no	12802	Cnr2
Mouse	Q6AXF6	1 - high confidence	SID1 transmembrane family member 1	SIDT1_MOUSE	no	320007	Sidt1
Mouse	O70394	1 - high confidence	Interleukin-27 receptor subunit alpha	I27RA_MOUSE	no	50931	Il27ra
Mouse	Q9JHX3	1 - high confidence	Interleukin-21 receptor	IL21R_MOUSE	no	60504	Il21r
Mouse	O35664	1 - high confidence	Interferon alpha/beta receptor 2	INAR2_MOUSE	no	15976	Ifnar2
Mouse	O70258	1 - high confidence	Epsilon-sarcoglycan	SGCE_MOUSE	no	20392	Sgce
Mouse	P39038	1 - high confidence	Cadherin-4	CADH4_MOUSE	no	12561	Cdh4
Mouse	P48302	1 - high confidence	Endothelin B receptor	EDNRB_MOUSE	no	13618	Ednrb
Mouse	P56481	1 - high confidence	Gastrin/cholecystokinin type B receptor	GASR_MOUSE	no	12426	Cckbr
Mouse	P56485	1 - high confidence	C-X-C chemokine receptor type 7	CXCR7_MOUSE	no	12778	Ackr3
Mouse	P56726	1 - high confidence	Smoothened homolog	SMO_MOUSE	no	319757	Smo
Mouse	P58659	1 - high confidence	Uncharacterized protein C21orf63 homolog	CU063_MOUSE	no	70967	Eva1c
Mouse	P60882	1 - high confidence	Multiple epidermal growth factor-like domains protein 8	MEGF8_MOUSE	no	269878	Megf8
Mouse	P61793	1 - high confidence	Lysophosphatidic acid receptor 1	LPAR1_MOUSE	no	14745	Lpar1
Mouse	P70387	1 - high confidence	Hereditary hemochromatosis protein homolog	HFE_MOUSE	no	15216	Hfe
Mouse	P97468	1 - high confidence	Chemokine receptor-like 1	CML1_MOUSE	no	14747	Cmklr1
Mouse	Q3TR08	1 - high confidence	Fibronectin type III domain-containing protein 4	FNDC4_MOUSE	no	64339	Fndc4
Mouse	Q3U284	1 - high confidence	UPF0513 transmembrane protein	U513_MOUSE	no	234740	Tmem231
Mouse	Q61072	1 - high confidence	Disintegrin and metalloproteinase domain-containing protein 9	ADAM9_MOUSE	no	11502	Adam9
Mouse	Q62011	1 - high confidence	Podoplanin	PDPN_MOUSE	no	14726	Pdpn
Mouse	Q6DFX2	1 - high confidence	Anthrax toxin receptor 2	ANTR2_MOUSE	no	71914	Antxr2
Mouse	Q6XJV4	1 - high confidence	Cell surface glycoprotein CD200 receptor 4	MO2R4_MOUSE	no	239849	Cd200r4
Mouse	Q8BNA6	1 - high confidence	Protocadherin Fat 3	FAT3_MOUSE	no	270120	Fat3
Mouse	Q8C8T7	1 - high confidence	Extracellular leucine-rich repeat and fibronectin type-III domain-containing protein 1	ELFN1_MOUSE	no	243312	Elfn1
Mouse	Q8CIF6	1 - high confidence	SID1 transmembrane family member 2	SIDT2_MOUSE	no	214597	Sidt2
Mouse	Q8K1T1	1 - high confidence	Leucine-rich repeat-containing protein 25	LRC25_MOUSE	no	211228	Lrrc25
Mouse	Q8R2Q6	1 - high confidence	Tectonic-3	TECT3_MOUSE	no	67590	Tctn3
Mouse	Q99JG2	1 - high confidence	Endothelin B receptor-like protein 2	ETBR2_MOUSE	no	171469	Gpr37l1
Mouse	Q9JHE3	1 - high confidence	Neutral ceramidase	ASAH2_MOUSE	no	54447	Asah2
Mouse	Q9R1V6	1 - high confidence	Disintegrin and metalloproteinase domain-containing protein 22	ADA22_MOUSE	no	11496	Adam22
Mouse	Q9Z139	1 - high confidence	Tyrosine-protein kinase transmembrane receptor ROR1	ROR1_MOUSE	no	26563	Ror1
Mouse	P41047	1 - high confidence	Tumor necrosis factor ligand superfamily member 6	TNFL6_MOUSE	no	14103	Faslg
Mouse	P50284	1 - high confidence	Tumor necrosis factor receptor superfamily member 3	TNR3_MOUSE	no	17000	Ltbr
Mouse	Q5U431	1 - high confidence	G-protein coupled receptor 39	GPR39_MOUSE	no	71111	Gpr39
Mouse	Q8R143	1 - high confidence	Pituitary tumor-transforming gene 1 protein-interacting protein	PTTG_MOUSE	no	108705	Pttg1ip
Mouse	Q8VHP6	1 - high confidence	Protocadherin-21	PCD21_MOUSE	no	170677	Cdhr1
Mouse	Q9QY96	1 - high confidence	Extracellular calcium-sensing receptor	CASR_MOUSE	no	12374	Casr
Mouse	Q64729	1 - high confidence	TGF-beta receptor type-1	TGFR1_MOUSE	no	21812	Tgfbr1
Mouse	Q9WTS5	1 - high confidence	Teneurin-2	TEN2_MOUSE	no	23964	Tenm2
Mouse	Q01887	1 - high confidence	Tyrosine-protein kinase RYK	RYK_MOUSE	no	20187	Ryk
Mouse	P21447	1 - high confidence	Multidrug resistance protein 3	MDR3_MOUSE	no	18671	Abcb1a
Mouse	Q9WUP1	1 - high confidence	Receptor activity-modifying protein 3	RAMP3_MOUSE	no	56089	Ramp3
Mouse	Q60805	1 - high confidence	Tyrosine-protein kinase Mer	MERTK_MOUSE	no	17289	Mertk
Mouse	Q8BYM5	1 - high confidence	Neuroligin-3	NLGN3_MOUSE	no	245537	Nlgn3
Mouse	Q9D3A9	1 - high confidence	Protein tweety homolog 1	TTYH1_MOUSE	no	57776	Ttyh1
Mouse	Q9JIP4	1 - high confidence	Pannexin-1	PANX1_MOUSE	no	55991	Panx1
Mouse	Q9QYS2	1 - high confidence	Metabotropic glutamate receptor 3	GRM3_MOUSE	no	108069	Grm3
Mouse	Q14B62	1 - high confidence	Patched domain-containing protein 1	PTHD1_MOUSE	no	211612	ptchd1
Mouse	Q9JJR8	1 - high confidence	Transmembrane protein 9B	TMM9B_MOUSE	no	56786	Tmem9b
Mouse	P55144	1 - high confidence	Tyrosine-protein kinase receptor TYRO3	TYRO3_MOUSE	no	22174	Tyro3
Mouse	P70193	1 - high confidence	Leucine-rich repeats and immunoglobulin-like domains protein 1	LRIG1_MOUSE	no	16206	Lrig1
Mouse	B0V2N1	1 - high confidence	Receptor-type tyrosine-protein phosphatase S	PTPRS_MOUSE	no	19280	Ptprs
Mouse	P20826	1 - high confidence	Kit ligand	SCF_MOUSE	no	17311	Kitlg
Mouse	P55288	1 - high confidence	Cadherin-11	CAD11_MOUSE	no	12552	Cdh11
Mouse	Q80XU8	1 - high confidence	Leucine-rich repeat and fibronectin type-III domain-containing protein 4	LRFN4_MOUSE	no	225875	Lrfn4
Mouse	Q8BR86	1 - high confidence	Kin of IRRE-like protein 3	KIRR3_MOUSE	no	67703	Kirrel3
Mouse	Q9EQD0	1 - high confidence	Frizzled-5	FZD5_MOUSE	no	14367	Fzd5
Mouse	Q8BHE4	1 - high confidence	Transmembrane protein 108	TM108_MOUSE	no	81907	Tmem108
Mouse	O35516	1 - high confidence	Neurogenic locus notch homolog protein 2	NOTC2_MOUSE	no	18129	Notch2
Mouse	Q9ER65	1 - high confidence	Calsyntenin-2	CSTN2_MOUSE	no	64085	Clstn2
Mouse	Q8CI85	1 - high confidence	Carbonic anhydrase 12	CAH12_MOUSE	no	76459	Ca12
Mouse	P35802	1 - high confidence	Neuronal membrane glycoprotein M6-a	GPM6A_MOUSE	no	234267	Gpm6a
Mouse	A2ARA8	1 - high confidence	Integrin alpha-8 [Cleaved into: Integrin alpha-8 heavy chain; Integrin alpha-8 light chain]	ITA8_MOUSE	no	241226	Itga8
Mouse	Q8VCJ6	1 - high confidence	Mas-related G-protein coupled receptor member F	MRGRF_MOUSE	no	211577	Mrgprf
Mouse	Q7TPD3	1 - high confidence	Roundabout homolog 2	ROBO2_MOUSE	no	268902	Robo2
Mouse	P23819	1 - high confidence	Glutamate receptor 2	GRIA2_MOUSE	no	14800	Gria2
Mouse	P27040	1 - high confidence	Activin receptor type-2B	AVR2B_MOUSE	no	11481	Acvr2b
Mouse	Q60519	1 - high confidence	Semaphorin-5B	SEM5B_MOUSE	no	20357	Sema5b
Mouse	Q8BGT0	1 - high confidence	Osteopetrosis-associated transmembrane protein 1	OSTM1_MOUSE	no	14628	Ostm1
Mouse	Q99NH8	1 - high confidence	Triggering receptor expressed on myeloid cells 2	TREM2_MOUSE	no	83433	Trem2
Mouse	Q9D780	1 - high confidence	SLAM family member 9	SLAF9_MOUSE	no	98365	Slamf9
Mouse	Q3TYX2	1 - high confidence	LRRN4 C-terminal-like protein	LRN4L_MOUSE	no	68852	Lrrn4cl
Mouse	Q8CG64	1 - high confidence	Fukutin-related protein	FKRP_MOUSE	no	243853	Fkrp
Mouse	O89026	1 - high confidence	Roundabout homolog 1	ROBO1_MOUSE	no	19876	Robo1
Mouse	Q9D4J3	1 - high confidence	Discoidin, CUB and LCCL domain-containing protein 1	DCBD1_MOUSE	no	66686	Dcbld1
Mouse	Q9JIF3	1 - high confidence	Solute carrier family 2, facilitated glucose transporter member 8	GTR8_MOUSE	no	56017	Slc2a8
Mouse	Q52KR2	1 - high confidence	Leucine-rich repeats and immunoglobulin-like domains protein 2	LRIG2_MOUSE	no	269473	Lrig2
Mouse	Q6PHS9	1 - high confidence	Voltage-dependent calcium channel subunit alpha-2/delta-2	CA2D2_MOUSE	no	56808	Cacna2d2
Mouse	Q75VT8	1 - high confidence	Protein HIDE1	HIDE1_MOUSE	no	382062	Hide1
Mouse	Q9JKA5	1 - high confidence	Cell surface A33 antigen	GPA33_MOUSE	no	59290	Gpa33
Mouse	Q9D659	1 - high confidence	Platelet receptor Gi24	GI24_MOUSE	no	74048	Vsir
Mouse	Q62035	1 - high confidence	Platelet-activating factor receptor	PTAFR_MOUSE	no	19204	Ptafr
Mouse	Q78IQ7	1 - high confidence	Zinc transporter ZIP4	S39A4_MOUSE	no	72027	Slc39a4
Mouse	Q8CB67	1 - high confidence	Low-density lipoprotein receptor-related protein 11	LRP11_MOUSE	no	237253	Lrp11
Mouse	Q8BFU7	1 - high confidence	Putative P2Y purinoceptor 10	P2Y10_MOUSE	no	78826	P2ry10
Mouse	Q6PDJ1	1 - high confidence	VWFA and cache domain-containing protein 1	CAHD1_MOUSE	no	320508	Cachd1
Mouse	Q61614	1 - high confidence	Endothelin-1 receptor	EDNRA_MOUSE	no	13617	Ednra
Mouse	P35917	1 - high confidence	Vascular endothelial growth factor receptor 3	VGFR3_MOUSE	no	14257	Flt4
Mouse	Q9ET39	1 - high confidence	SLAM family member 6	SLAF6_MOUSE	no	30925	Slamf6
Mouse	P70180	1 - high confidence	Atrial natriuretic peptide receptor 3	ANPRC_MOUSE	no	18162	Npr3
Mouse	Q8BMK4	1 - high confidence	Cytoskeleton-associated protein 4	CKAP4_MOUSE	no	216197	Ckap4
Mouse	Q80TG9	1 - high confidence	Leucine-rich repeat and fibronectin type-III domain-containing protein 2	LRFN2_MOUSE	no	70530	Lrfn2
Mouse	Q504P2	1 - high confidence	C-type lectin domain family 12 member A	CL12A_MOUSE	no	232413	Clec12a
Mouse	Q8K5B1	1 - high confidence	Interleukin-31 receptor subunit alpha	IL31R_MOUSE	no	218624	Il31ra
Mouse	P39087	1 - high confidence	Glutamate receptor, ionotropic kainate 2	GRIK2_MOUSE	no	14806	Grik2
Mouse	Q9D6W7	1 - high confidence	CD164 sialomucin-like 2 protein	C16L2_MOUSE	no	69655	Cd164l2
Mouse	Q925F2	1 - high confidence	Endothelial cell-selective adhesion molecule	ESAM_MOUSE	no	69524	Esam
Mouse	O08852	1 - high confidence	Polycystin-1	PKD1_MOUSE	no	18763	Pkd1
Mouse	P24638	1 - high confidence	Lysosomal acid phosphatase	PPAL_MOUSE	no	11432	Acp2
Mouse	P24668	1 - high confidence	Cation-dependent mannose-6-phosphate receptor	MPRD_MOUSE	no	17113	M6pr
Mouse	P28078	1 - high confidence	Class II histocompatibility antigen, M alpha chain	2DMA_MOUSE	no	14998	H2-DMa
Mouse	Q3TB92	1 - high confidence	Mast cell antigen 32	MCA32_MOUSE	no	380732	Milr1
Mouse	Q3TD49	1 - high confidence	Signal peptide peptidase-like 2B	PSL1_MOUSE	no	73218	Sppl2b
Mouse	Q640R3	1 - high confidence	Hepatocyte cell adhesion molecule	HECAM_MOUSE	no	72927	Hepacam
Mouse	Q69ZS6	1 - high confidence	Synaptic vesicle glycoprotein 2C	SV2C_MOUSE	no	75209	Sv2c
Mouse	Q6GU68	1 - high confidence	Immunoglobulin superfamily containing leucine-rich repeat protein	ISLR_MOUSE	no	26968	Islr
Mouse	Q6NXM3	1 - high confidence	Transmembrane protein 130	TM130_MOUSE	no	243339	Tmem130
Mouse	Q7TQA1	1 - high confidence	Immunoglobulin superfamily member 1	IGSF1_MOUSE	no	209268	Igsf1
Mouse	Q8BJ48	1 - high confidence	N-acetylglucosamine-1-phosphodiester alpha-N-acetylglucosaminidase	NAGPA_MOUSE	no	27426	Nagpa
Mouse	Q8BXZ1	1 - high confidence	Protein disulfide-isomerase TMX3	TMX3_MOUSE	no	67988	Tmx3
Mouse	Q8K4Z2	1 - high confidence	Fibronectin type III domain-containing protein 5	FNDC5_MOUSE	no	384061	Fndc5
Mouse	Q8R1V4	1 - high confidence	Transmembrane emp24 domain-containing protein 4	TMED4_MOUSE	no	103694	Tmed4
Mouse	Q91YQ5	1 - high confidence	Dolichyl-diphosphooligosaccharide--protein glycosyltransferase subunit 1	RPN1_MOUSE	no	103963	Rpn1
Mouse	Q922P8	1 - high confidence	Transmembrane protein 132A	T132A_MOUSE	no	98170	Tmem132a
Mouse	Q99KF1	1 - high confidence	Transmembrane emp24 domain-containing protein 9	TMED9_MOUSE	no	67511	Tmed9
Mouse	Q99P91	1 - high confidence	Transmembrane glycoprotein NMB	GPNMB_MOUSE	no	93695	Gpnmb
Mouse	Q9CPW5	1 - high confidence	Translocon-associated protein subunit beta	SSRB_MOUSE	no	66256	Ssr2
Mouse	Q9CR23	1 - high confidence	Transmembrane protein 9	TMEM9_MOUSE	no	66241	Tmem9
Mouse	Q9CXI3	1 - high confidence	DBH-like monooxygenase protein 1	MOXD1_MOUSE	no	59012	Moxd1
Mouse	Q9CY50	1 - high confidence	Translocon-associated protein subunit alpha	SSRA_MOUSE	no	107513	Ssr1
Mouse	Q9DBG6	1 - high confidence	Dolichyl-diphosphooligosaccharide--protein glycosyltransferase subunit 2	RPN2_MOUSE	no	20014	Rpn2
Mouse	Q9DBH5	1 - high confidence	Vesicular integral-membrane protein VIP36	LMAN2_MOUSE	no	66890	Lman2
Mouse	Q9JHJ3	1 - high confidence	Lysosomal protein NCU-G1	NCUG1_MOUSE	no	56700	Glmp
Mouse	Q9JIS5	1 - high confidence	Synaptic vesicle glycoprotein 2A	SV2A_MOUSE	no	64051	Sv2a
Mouse	Q9QY81	1 - high confidence	Nuclear pore membrane glycoprotein 210	PO210_MOUSE	no	54563	Nup210
Mouse	Q9R1Q9	1 - high confidence	V-type proton ATPase subunit S1	VAS1_MOUSE	no	54411	Atp6ap1
Mouse	Q9WTZ2	1 - high confidence	Membrane-bound transcription factor site-1 protease	MBTP1_MOUSE	no	56453	Mbtps1
Mouse	Q9EQG7	1 - high confidence	Ectonucleotide pyrophosphatase/phosphodiesterase family member 5	ENPP5_MOUSE	no	83965	Enpp5
Mouse	Q9Z2G6	1 - high confidence	Protein sel-1 homolog 1	SE1L1_MOUSE	no	20338	Sel1l
Mouse	P59481	1 - high confidence	VIP36-like protein	LMA2L_MOUSE	no	214895	Lman2l
Mouse	Q8BXQ2	1 - high confidence	GPI transamidase component PIG-T	PIGT_MOUSE	no	78928	Pigt
Mouse	Q9DBU0	1 - high confidence	Transmembrane 9 superfamily member 1	TM9S1_MOUSE	no	74140	Tm9sf1
Mouse	O54965	1 - high confidence	RING finger protein 13	RNF13_MOUSE	no	24017	Rnf13
Mouse	O35604	1 - high confidence	Niemann-Pick C1 protein	NPC1_MOUSE	no	18145	Npc1
Mouse	Q3TXX4	1 - high confidence	Vesicular glutamate transporter 1	VGLU1_MOUSE	no	72961	Slc17a7
Mouse	Q8BG39	1 - high confidence	Synaptic vesicle glycoprotein 2B	SV2B_MOUSE	no	64176	Sv2b
Mouse	O08912	1 - high confidence	Polypeptide N-acetylgalactosaminyltransferase 1	GALT1_MOUSE	no	14423	Galnt1
Mouse	Q8VCM8	1 - high confidence	Nicalin	NCLN_MOUSE	no	103425	Ncln
Mouse	Q99KW9	1 - high confidence	T-cell immunomodulatory protein	TIP_MOUSE	no	71927	Itfg1
Mouse	Q9JL18	1 - high confidence	Beta-secretase 2	BACE2_MOUSE	no	56175	Bace2
Mouse	Q62277	1 - high confidence	Synaptophysin	SYPH_MOUSE	no	20977	Syp
Mouse	Q8BGN8	1 - high confidence	Synaptoporin	SYNPR_MOUSE	no	72003	Synpr
Mouse	P14142	1 - high confidence	Solute carrier family 2, facilitated glucose transporter member 4	GTR4_MOUSE	no	20528	Slc2a4
Mouse	O08602	1 - high confidence	Retinoic acid early-inducible protein 1-alpha	RAE1A_MOUSE	no	19368	Raet1a
Mouse	O08604	1 - high confidence	Retinoic acid early-inducible protein 1-gamma	RAE1C_MOUSE	no	19370	Raet1c
Mouse	O35136	1 - high confidence	Neural cell adhesion molecule 2	NCAM2_MOUSE	no	17968	Ncam2
Mouse	P12960	1 - high confidence	Contactin-1	CNTN1_MOUSE	no	12805	Cntn1
Mouse	P97785	1 - high confidence	GDNF family receptor alpha-1	GFRA1_MOUSE	no	14585	Gfra1
Mouse	Q07409	1 - high confidence	Contactin-3	CNTN3_MOUSE	no	18488	Cntn3
Mouse	Q7TSP5	1 - high confidence	V-set domain containing T-cell activation inhibitor 1	VTCN1_MOUSE	no	242122	Vtcn1
Mouse	Q80V42	1 - high confidence	Carboxypeptidase M	CBPM_MOUSE	no	70574	Cpm
Mouse	Q80Z24	1 - high confidence	Neuronal growth regulator 1	NEGR1_MOUSE	no	320840	Negr1
Mouse	Q8CFZ4	1 - high confidence	Glypican-3 [Cleaved into: Secreted glypican-3]	GPC3_MOUSE	no	14734	Gpc3
Mouse	Q99PI8	1 - high confidence	Reticulon-4 receptor	RTN4R_MOUSE	no	65079	Rtn4r
Mouse	Q9CZQ6	1 - high confidence	Retinoic acid early-inducible protein 1-epsilon	RAE1E_MOUSE	no	379043	Raet1e
Mouse	Q9QZF2	1 - high confidence	Glypican-1 [Cleaved into: Secreted glypican-1]	GPC1_MOUSE	no	14733	Gpc1
Mouse	Q9Z0J1	1 - high confidence	Reversion-inducing cysteine-rich protein with Kazal motifs	RECK_MOUSE	no	53614	Reck
Mouse	Q9Z0K8	1 - high confidence	Pantetheinase	VNN1_MOUSE	no	22361	Vnn1
Mouse	P60755	1 - high confidence	MAM domain-containing glycosylphosphatidylinositol anchor protein 2	MDGA2_MOUSE	no	320772	Mdga2
Mouse	O08545	1 - high confidence	Ephrin-A3	EFNA3_MOUSE	no	13638	Efna3
Mouse	O08603	1 - high confidence	Retinoic acid early-inducible protein 1-beta	RAE1B_MOUSE	no	19369	Raet1b
Mouse	Q9WTR5	1 - high confidence	Cadherin-13	CAD13_MOUSE	no	12554	Cdh13
Mouse	Q61468	1 - high confidence	Mesothelin	MSLN_MOUSE	no	56047	Msln
Mouse	O35975	1 - high confidence	T-cell ecto-ADP-ribosyltransferase 2	NAR2B_MOUSE	no	11872	Art2b
